# Supplementary material for: The symmetry of the Kepler problem, the inverse Ligon-Schaaf mapping and the Birkhoff conjecture
Source: PLoS One. 2018 Sep 13;13(9):e0203821. doi: 10.1371/journal.pone.0203821 (PMC6136791; doi:10.1371/journal.pone.0203821)
Supplement: S1 Software — This .zip file contains all of the MATLAB software used to create data and diagrams in the paper (details in supporting information). (ZIP) [file pone.0203821.s011.zip]

Archive with 28 entries (28 files):
- analyzeKF.m
- C5plot.mlx
- CCexplore.m
- CCgrid.m
- CCgridPlot.m
- CCgridSJ2.m
- CCmin.m
- CCSummaryPlot.m
- CRgrid.m
- CRmin.m
- DF.m
- HC.m
- HK.m
- HR.m
- KF.m
- LCF.m
- LCG.m
- LSF.m
- LSG.m
- LSOrbit.mlapp
- LSPlots.m
- LSPlotsToo.m
- MuExplore.m
- MuPlanets.m
- showHill.mlapp
- showPhi.mlapp
- SPF.m
- SPG.m
