# Supplementary material for: The symmetry of the Kepler problem, the inverse Ligon-Schaaf mapping and the Birkhoff conjecture
Source: PLoS One. 2018 Sep 13;13(9):e0203821. doi: 10.1371/journal.pone.0203821 (PMC6136791; doi:10.1371/journal.pone.0203821)
Supplement: S1 Software — This .zip file contains all of the MATLAB software used to create data and diagrams in the paper (details in supporting information). (ZIP) [file pone.0203821.s011.zip › analyzeKF.m]

% function hessian is in two toolboxes. Choose the correct one.
% path on ADONIS3
pathHere = cd('C:\Users\thoma\Documents\MATLAB\Add-Ons\Toolboxes\Adaptive Robust Numerical Differentiation\code\DERIVESTsuite');
% path on TLIGON1
% pathHere = cd('C:\Users\Thomas\Documents\MATLAB\Add-Ons\Toolboxes\Adaptive Robust Numerical Differentiation\code\DERIVESTsuite');
global hessianest
hessianest = @hessian;
cd(pathHere);
% Kfun = @(xy) KFX(xy(1),xy(2));
Kfun = @(xy) KF(xy(1),xy(2));
% create data if 0, otherwise load data
createData = 0;
xSpacing = .01;
ySpacing = .01;
xV = -1:xSpacing:1; % x vector (xi)
yV = -1:ySpacing:1; % y vector (eta)

% calculate phi value (vector)
phiV = zeros(length(xV),length(yV));
% gradient
phiVG = zeros(2,length(xV),length(yV));
% hessian
phiVH = zeros(2,2,length(xV),length(yV));
% curvature
phiVC = zeros(length(xV),length(yV));
if createData == 0
    for iX = 1:length(xV)
        xLoc = xV(iX);
        % the next loop should be parfor
        parfor iY = 1:length(yV)
            yLoc = yV(iY);
            phiV(iX,iY) = KF(xLoc,yLoc);
            G = gradest(Kfun,[xLoc,yLoc]);
            phiVG(:,iX,iY) = G;
            H = hessianest(Kfun,[xLoc,yLoc]);
            phiVH(:,:,iX,iY) = H;
            Gtan = [-G(2);G(1)];
            phiVC(iX,iY) = det(transpose(Gtan)*H*Gtan);
        end
        disp(['iX = ',num2str(iX)]);
    end
    save('analyzeKF.mat','phiV','phiVG','phiVH','phiVC','xSpacing','ySpacing','xV','yV');
else
    load('analyzeKF.mat');
end
diary('analyzeKF.txt');
disp(['analyzeKF started at ',datestr(datetime('now'))]);
disp(['length of xV = ',num2str(length(xV)),...
    ', xSpacing = ',num2str(xSpacing),...
    ', ySpacing = ',num2str(ySpacing)]);

figPhi = figure;
axPhi = axes(figPhi);
surf(axPhi,xV,yV,transpose(phiV));
axPhi.XLabel.String = 'x'; %'\xi_0';
axPhi.YLabel.String = 'y'; %'\eta_0/\eta';
title('values of \phi=x*sin(\phi)-y*cos(\phi)');
savefig('phiFig');
close(figPhi);
clear('figPhi');

figPhiG = figure;
axPhiG = axes(figPhiG);
contour(xV,yV,transpose(phiV));
hold on;
quiver(xV,yV,...
    transpose(reshape(phiVG(1,:,:),size(phiVG,2),size(phiVG,3))),...
    transpose(reshape(phiVG(2,:,:),size(phiVG,2),size(phiVG,3))));
hold off;
axPhiG.XLabel.String = 'x';
axPhiG.YLabel.String = 'y';
title('contour and gradient of \phi=x*sin(\phi)-y*cos(\phi)');
savefig('phiGFig');
close(figPhiG);
clear('figPhiG');

figPhiC = figure;
axPhiC = axes(figPhiC);
surf(axPhiC,xV,yV,transpose(phiVC));
axPhiC.XLabel.String = 'x';
axPhiC.YLabel.String = 'y';
title('curvature of \phi=x*sin(\phi)-y*cos(\phi)');
savefig('phiCFig');
close(figPhiC);
clear('figPhiC');

A = phiV;
[M,I]=min(A(:));
[Ix,Iy]=ind2sub(size(A),I);
str = ['minPhi=',num2str(M,10),...
       '(',num2str(xV(Ix)),...
       ',',num2str(yV(Iy)),')'];
disp(str);

A = phiV;
[M,I]=max(A(:));
[Ix,Iy]=ind2sub(size(A),I);
str = ['maxPhi=',num2str(M,10),...
       '(',num2str(xV(Ix)),...
       ',',num2str(yV(Iy)),')'];
disp(str);

A = phiVG(1,:,:);
A = reshape(A,[length(xV),length(yV)]);
[M,I]=min(A(:));
[Ix,Iy]=ind2sub(size(A),I);
str = ['minPhiGX=',num2str(M,10),...
       '(',num2str(xV(Ix)),...
       ',',num2str(yV(Iy)),')'];
disp(str);

A = phiVG(1,:,:);
A = reshape(A,[length(xV),length(yV)]);
[M,I]=max(A(:));
[Ix,Iy]=ind2sub(size(A),I);
str = ['maxPhiGX=',num2str(M,10),...
       '(',num2str(xV(Ix)),...
       ',',num2str(yV(Iy)),')'];
disp(str);

A = phiVG(2,:,:);
A = reshape(A,[length(xV),length(yV)]);
[M,I]=min(A(:));
[Ix,Iy]=ind2sub(size(A),I);
str = ['minPhiGY=',num2str(M,10),...
       '(',num2str(xV(Ix)),...
       ',',num2str(yV(Iy)),')'];
disp(str);

A = phiVG(2,:,:);
A = reshape(A,[length(xV),length(yV)]);
[M,I]=max(A(:));
[Ix,Iy]=ind2sub(size(A),I);
str = ['maxPhiGY=',num2str(M,10),...
       '(',num2str(xV(Ix)),...
       ',',num2str(yV(Iy)),')'];
disp(str);

A = phiVH(1,1,:,:);
A = reshape(A,[length(xV),length(yV)]);
[M,I]=min(A(:));
[Ix,Iy]=ind2sub(size(A),I);
str = ['minPhiHXX=',num2str(M,10),...
       '(',num2str(xV(Ix)),...
       ',',num2str(yV(Iy)),')'];
disp(str);

A = phiVH(1,1,:,:);
A = reshape(A,[length(xV),length(yV)]);
[M,I]=max(A(:));
[Ix,Iy]=ind2sub(size(A),I);
str = ['maxPhiHXX=',num2str(M,10),...
       '(',num2str(xV(Ix)),...
       ',',num2str(yV(Iy)),')'];
disp(str);

A = phiVH(1,2,:,:);
A = reshape(A,[length(xV),length(yV)]);
[M,I]=min(A(:));
[Ix,Iy]=ind2sub(size(A),I);
str = ['minPhiHXY=',num2str(M,10),...
       '(',num2str(xV(Ix)),...
       ',',num2str(yV(Iy)),')'];
disp(str);

A = phiVH(1,2,:,:);
A = reshape(A,[length(xV),length(yV)]);
[M,I]=max(A(:));
[Ix,Iy]=ind2sub(size(A),I);
str = ['maxPhiHXY=',num2str(M,10),...
       '(',num2str(xV(Ix)),...
       ',',num2str(yV(Iy)),')'];
disp(str);

A = phiVH(2,1,:,:);
A = reshape(A,[length(xV),length(yV)]);
[M,I]=min(A(:));
[Ix,Iy]=ind2sub(size(A),I);
str = ['minPhiHYX=',num2str(M,10),...
       '(',num2str(xV(Ix)),...
       ',',num2str(yV(Iy)),')'];
disp(str);

A = phiVH(2,1,:,:);
A = reshape(A,[length(xV),length(yV)]);
[M,I]=max(A(:));
[Ix,Iy]=ind2sub(size(A),I);
str = ['maxPhiHYX=',num2str(M,10),...
       '(',num2str(xV(Ix)),...
       ',',num2str(yV(Iy)),')'];
disp(str);

A = phiVH(2,2,:,:);
A = reshape(A,[length(xV),length(yV)]);
[M,I]=min(A(:));
[Ix,Iy]=ind2sub(size(A),I);
str = ['minPhiHYY=',num2str(M,10),...
       '(',num2str(xV(Ix)),...
       ',',num2str(yV(Iy)),')'];
disp(str);

A = phiVH(2,2,:,:);
A = reshape(A,[length(xV),length(yV)]);
[M,I]=max(A(:));
[Ix,Iy]=ind2sub(size(A),I);
str = ['maxPhiHYY=',num2str(M,10),...
       '(',num2str(xV(Ix)),...
       ',',num2str(yV(Iy)),')'];
disp(str);

diary('off');
fclose('all');
