# Supplementary material for: The symmetry of the Kepler problem, the inverse Ligon-Schaaf mapping and the Birkhoff conjecture
Source: PLoS One. 2018 Sep 13;13(9):e0203821. doi: 10.1371/journal.pone.0203821 (PMC6136791; doi:10.1371/journal.pone.0203821)
Supplement: S1 Software — This .zip file contains all of the MATLAB software used to create data and diagrams in the paper (details in supporting information). (ZIP) [file pone.0203821.s011.zip › CCexplore.m]

% Calculate minimum of curvature of circular Hamiltonian
% function hessian is in two toolboxes. Choose the correct one.
% path on ADONIS3
pathHere = cd('C:\Users\thoma\Documents\MATLAB\Add-Ons\Toolboxes\Adaptive Robust Numerical Differentiation\code\DERIVESTsuite');
% path on TLIGON1
% pathHere = cd('C:\Users\Thomas\Documents\MATLAB\Add-Ons\Toolboxes\Adaptive Robust Numerical Differentiation\code\DERIVESTsuite');
global hessianest
hessianest = @hessian;
cd(pathHere);
tic;
% Sun-Jupiter
mu = 0.0009536194;
c = -1.518783;
% Earth-Moon
% mu = 0.01215543;
% c = -1.58724;

v = [-.7,-.3,-.1,.2]; % from CCmin
% v = [.4,-.1,-.1,-.2]; % closest grid point

diary('CCexplore.txt');
disp([newline,'<<<<< CCexplore ',...
    datestr(datetime('now','TimeZone','local'),'yyyy-mm-dd HH:MM:SS'),...
    ' >>>>>']);
disp(['mu = ',num2str(mu),', ','c <= ',num2str(c)]);
w1 = v(1);
w2 = v(2);
z1 = v(3);
z2 = v(4);
X = w1^2+w2^2+z1^2+z2^2;
L = 2*(w1*z2-w2*z1);
global HCfun
HCfun = @(wz) HCX(wz,mu);
HamK = -1/(2*X^2);
HamR = HamK+2*(w1*z2-w2*z1);
[HamC,qAbs,rdE,rdM] = HCfun([v(1),v(2),v(3),v(4)]);
disp(['(w1,w2,z1,z2) = (',num2str(v(1)),',',num2str(v(2)),',',...
    num2str(v(3)),',',num2str(v(4)),')']);
disp(['(X,L) = (',num2str(X),',',num2str(L),')']);
disp(['HamK = ',num2str(HamK),...
    ', HamR = ',num2str(HamR),...
    ', HamC = ',num2str(HamC)]);
% gradR = [w1,w2,z1,z2].*(2/(w1^2+w2^2+z1^2+z2^2)^3);
% gradR = gradR+2*[z2,-z1,-w2,w1];
% [gradC,err] = gradest(HCfun,[w1,w2,z1,z2]);
% disp('R-gradient:');
% gradR
% disp('C-gradient:');
% gradC
% HessR = (2/(w1^2+w2^2+z1^2+z2^2)^3)*eye(4)-...
%     (12/(w1^2+w2^2+z1^2+z2^2)^4)*...
%     [w1^2,w1*w2,w1*z1,w1*z2;...
%      w1*w2,w2^2,w2*z1,w2*z2;...
%      w1*z1,w2*z1,z1^2,z1*z2;...
%      w1*z2,w2*z2,z1*z2,z2^2];
% HessR = HessR+2*[0,0,0,1;...
%            0,0,-1,0;...
%            0,-1,0,0;...
%            1,0,0,0];
% [HessC,err] = hessianest(HCfun,[w1,w2,z1,z2]);
% disp('R-Hessian:');
% HessR
% disp('C-Hessian:');
% HessC
CurvR = mCR(v);
CurvC = mCC(v);
disp(['CurvR = ',num2str(CurvR),...
    ', CurvC = ',num2str(CurvC)]);
disp(['rdE = ',num2str(rdE),...
    ', rdM = ',num2str(rdM)]);
toc;
diary('off');
fclose('all');

function CurvR = mCR(v)
    % calculate R curvature
    w1 = v(1);
    w2 = v(2);
    z1 = v(3);
    z2 = v(4);
    X = w1^2+w2^2+z1^2+z2^2;
    L = 2*(w1*z2-w2*z1);
    C1 = X-1;
    C2 = X+1;
    C3 = X^2+X+1;
    C4 = X^2-X+1;
    C5 = -6*L^2*X^4+L*X^8-L*X^2+7*X^6-1;
    C6 = (X^6+2*L*X^2+1)^2;
    CurvR = (512/X^24)*C1*C2*C3*C4*C5*C6;
end

function CurvC = mCC(v)
    % calculate C curvature
    global hessianest
    global HCfun
    w1 = v(1);
    w2 = v(2);
    z1 = v(3);
    z2 = v(4); 
    [Hgrad,err] = gradest(HCfun,[w1,w2,z1,z2]);
    [HhessLoc,err] = hessianest(HCfun,[w1,w2,z1,z2]);
    tanGrad = [-Hgrad(2),-Hgrad(3),-Hgrad(4);...
            Hgrad(1),-Hgrad(4),Hgrad(3);...
            Hgrad(4),Hgrad(1),-Hgrad(2);...
           -Hgrad(3),Hgrad(2),Hgrad(1)];
    CurvC = det(transpose(tanGrad)*HhessLoc*tanGrad); %!!!!
end

function [H,qAbs,rdE,rdM] = HCX (wz,mu)
    w = complex(wz(1),wz(2));
    z = complex(wz(3),wz(4));
    [~,x,y] = LCF(w,z);
    [~,xi,eta] = SPF(x,y);
    [~,q,p] = LSG(xi,eta);
    qhp = [q(1)-mu,q(2)]; % q from heavy primary
    H = HC(qhp,p,mu);
    qAbs = sqrt(q(1)^2+q(2)^2+q(3)^2);
    qeAbs = sqrt((q(1)+mu)^2+q(2)^2);
    qmAbs = sqrt((q(1)+mu-1)^2+q(2)^2);
    % radius of Hill sphere of earth
    rHSe = 1-7*mu/(12*(1-mu));
    % radius of Hill sphere of moon
    rHSm = nthroot(mu/(3*(1-mu)),3);
    % relative distance to Hill sphere
    rdE = abs(-1+qeAbs/rHSe);
    rdM = abs(-1+qmAbs/rHSm);
end
