# Supplementary material for: The symmetry of the Kepler problem, the inverse Ligon-Schaaf mapping and the Birkhoff conjecture
Source: PLoS One. 2018 Sep 13;13(9):e0203821. doi: 10.1371/journal.pone.0203821 (PMC6136791; doi:10.1371/journal.pone.0203821)
Supplement: S1 Software — This .zip file contains all of the MATLAB software used to create data and diagrams in the paper (details in supporting information). (ZIP) [file pone.0203821.s011.zip › CCgrid.m]

% Calculate curvature, q, H of circular 3-body Hamiltonian
% plot q vs. curvature, colored by H
% function hessian is in two toolboxes. Choose the correct one.
% path on ADONIS3
pathHere = cd('C:\Users\thoma\Documents\MATLAB\Add-Ons\Toolboxes\Adaptive Robust Numerical Differentiation\code\DERIVESTsuite');
% path on TLIGON1
% pathHere = cd('C:\Users\Thomas\Documents\MATLAB\Add-Ons\Toolboxes\Adaptive Robust Numerical Differentiation\code\DERIVESTsuite');
global hessianest
hessianest = @hessian;
cd(pathHere);

% Zero
% mu = 0;
% Sun-Mars
% mu = 3.226973e-7;
% Sun-Earth
% mu = 3.003370e-06;
% Sun-Jupiter
% mu = 0.0009536194;
% Earth-Moon
% mu = 0.01215543;
% One-Tenth
mu = .1;
% One-Half
% mu = .5;

if mu==0
    dHPL1 = 1;
    c = -1.5;
else
syms rho
    eq2 = rho^5-(3-mu)*rho^4+(3-2*mu)*rho^3-mu*rho^2+2*mu*rho-mu == 0;
    sol = vpasolve(eq2,rho,[-Inf Inf]);
    rho2 = double(sol);
    dHPL1 = 1-rho2;
    c = -mu/rho2-(1-mu)/(rho2+1)-(rho2+1-mu)^2/2;
    c = c - 1e-6;
end
if mu==0.1
    c = -1.8;
end
if mu==0.5
    c = -2;
end

% Hamiltonian function
global Hfun
Hfun = @(wz) mHC(wz,mu);
    
diary('CCgrid.txt');
disp(['CCgrid started ',...
    datestr(datetime('now','TimeZone','local'),'yyyy-mm-dd HH:MM:SS')]);
%     num2str(w1Start),', ',num2str(w2Start),', ',num2str(z1Start),', ',num2str(z2Start)]);

createGrid(mu,c,dHPL1);

clear('all');
diary('off');
fclose('all');

function createGrid(mu,c,dHPL1)
    w1Range = -1:.1:1;
    w2Range = -1:.1:1;
    z1Range = -1:.1:1;
    z2Range = -1:.1:1;
    CCgrid1 = zeros(length(w1Range),length(w2Range),...
        length(z1Range),length(z2Range),8);
    for w1 = 1:length(w1Range)
        w1Local = w1Range(w1);
        for w2 = 1:length(w2Range)
            w2Local = w2Range(w2);
            for z1 = 1:length(z1Range)
                z1Local = z1Range(z1);
                for z2 = 1:length(z2Range) % parfor
                    z2Local = z2Range(z2);
                    w = complex(w1Local,w2Local);
                    z = complex(z1Local,z2Local);
                    [~,x,y] = LCF(w,z);
                    [~,xi,eta] = SPF(x,y);
                    [~,q,p] = LSG(xi,eta);
                    qhp = [q(1)-mu,q(2)]; % q from heavy primary
                    HamK = HK(qhp,p);
                    [HamC,dHP] = mHC([w1Local,w2Local,z1Local,z2Local],mu);
                    if (dHP <= dHPL1 && HamC <= c)
                        CCX = mCC(w1Local,w2Local,z1Local,z2Local);
                    else
                        CCX = NaN;
                    end
                    CCgrid1(w1,w2,z1,z2,:)=[w1Local,w2Local,z1Local,z2Local,dHP,HamK,HamC,CCX];
                end
            end
        end
        disp(w1);
        save('CCgrid.mat','CCgrid1','w1');
    end
    CCgridLP = zeros(length(w1Range)*length(w2Range)*...
        length(z1Range)*length(z2Range),8);
    iGridLP = 1;
    for w1 = 1:length(w1Range)
        for w2 = 1:length(w2Range)
            for z1 = 1:length(z1Range)
                for z2 = 1:length(z2Range)
                    if ~isnan(CCgrid1(w1,w2,z1,z2,8))
                        CCgridLP(iGridLP,:) = CCgrid1(w1,w2,z1,z2,:);
                        iGridLP = iGridLP+1;
                    end    
                end
            end
        end
    end
    CCgridLP = CCgridLP(1:iGridLP-1,:);
    CCgridLP = sortrows(CCgridLP);
    save('CCgrid.mat','CCgridLP');
end

function [H,dHP] = mHC (wz,mu)
    w1 = wz(1);
    w2 = wz(2);
    z1 = wz(3);
    z2 = wz(4);
    w = complex(w1,w2);
    z = complex(z1,z2);
    [~,x,y] = LCF(w,z);
    [~,xi,eta] = SPF(x,y);
    [~,q,p] = LSG(xi,eta); % returns q from center of mass
    qhp = [q(1)-mu,q(2)]; % q from heavy primary
    H = HC(qhp,p,mu);
%     dHP = sqrt((q(1)+mu)^2+q(2)^2);
    dHP = sqrt((q(1))^2+q(2)^2);
end

function CC = mCC(w1,w2,z1,z2)
    % calculate curvature
    global hessianest
    global Hfun
%     [Ham,qAbs,qeAbs,qmAbs] = Hfun([w1,w2,z1,z2]);   
    disp([num2str(w1),', ',num2str(w2),', ',num2str(z1),', ',num2str(z2)]);
    [Hgrad,~] = gradest(Hfun,[w1,w2,z1,z2]);
    [HhessLoc,~] = hessianest(Hfun,[w1,w2,z1,z2]);
    tanGrad = [-Hgrad(2),-Hgrad(3),-Hgrad(4);...
            Hgrad(1),-Hgrad(4),Hgrad(3);...
            Hgrad(4),Hgrad(1),-Hgrad(2);...
           -Hgrad(3),Hgrad(2),Hgrad(1)];
    CC = det(transpose(tanGrad)*HhessLoc*tanGrad); %!!!!
end
