# Supplementary material for: The symmetry of the Kepler problem, the inverse Ligon-Schaaf mapping and the Birkhoff conjecture
Source: PLoS One. 2018 Sep 13;13(9):e0203821. doi: 10.1371/journal.pone.0203821 (PMC6136791; doi:10.1371/journal.pone.0203821)
Supplement: S1 Software — This .zip file contains all of the MATLAB software used to create data and diagrams in the paper (details in supporting information). (ZIP) [file pone.0203821.s011.zip › CCgridPlot.m]

% (Calculate curvature, q, H of circular 3-body Hamiltonian)
% plot q vs. curvature, colored by H

% nameLarge = 'Zero';
% nameSmall = '';
% nameLarge = 'Sun';
% nameSmall = 'Mars';
% nameLarge = 'Sun';
% nameSmall = 'Earth';
% nameLarge = 'Sun';
% nameSmall = 'Jupiter';
% nameLarge = 'Sun';
% nameSmall = 'Jupiter2';
% nameLarge = 'Earth';
% nameSmall = 'Moon';
nameLarge = 'One';
nameSmall = 'Tenth';
% nameLarge = 'One';
% nameSmall = 'Half';

% (Format of grid1:)
% (w1,w2,z1,z2,rdE,rdM,HK,HR,CC)
% Format of CCgridE (only for feasible points):
% rdE,HamC,CCX,w1Local,w2Local,z1Local,z2Local,HamK
% Format of CCgridM (only for feasible points):
% rdM,HamC,CCX,w1Local,w2Local,z1Local,z2Local,HamK

load(['CCgrid',nameLarge,nameSmall,'.mat']);

CCgridLPPlus = zeros(length(CCgridLP),8);
CCgridLPMinus = zeros(length(CCgridLP),8);
iGridLPP = 1;
iGridLPM = 1;
for iGridLP = 1:size(CCgridLP,1)
    if CCgridLP(iGridLP,8) >= 0
        CCgridLPPlus(iGridLPP,:) = CCgridLP(iGridLP,:);
        iGridLPP = iGridLPP+1;
    else
        CCgridLPMinus(iGridLPM,:) = CCgridLP(iGridLP,:);
        iGridLPM = iGridLPM+1;
    end
end
CCgridLPPlus = CCgridLPPlus(1:iGridLPP-1,:);
CCgridLPMinus = CCgridLPMinus(1:iGridLPM-1,:);
CCgridLPPlus = sortrows(CCgridLPPlus);
CCgridLPMinus = sortrows(CCgridLPMinus);
save(['CCgrid',nameLarge,nameSmall,'.mat'],'CCgridLP','CCgridLPPlus','CCgridLPMinus');

% CCgridSPlus = zeros(length(CCgridM),8);
% CCgridSMinus = zeros(length(CCgridM),8);
% iGridSP = 1;
% iGridSM = 1;
% for iGridm = 1:size(CCgridM,1)
%     if CCgridM(iGridm,3) >= 0
%         CCgridSPlus(iGridSP,:) = CCgridM(iGridm,:);
%         iGridSP = iGridSP+1;
%     else
%         CCgridSMinus(iGridSM,:) = CCgridM(iGridm,:);
%         iGridSM = iGridSM+1;
%     end
% end
% CCgridSPlus = CCgridSPlus(1:iGridSP-1,:);
% CCgridSMinus = CCgridSMinus(1:iGridSM-1,:);
% CCgridSPlus = sortrows(CCgridSPlus);
% CCgridSMinus = sortrows(CCgridSMinus);

% if isequal(nameLarge,'Sun')
%     CCgridLPMinus = CCgridLPMinus(7:end,:);
% end
% if isequal(nameLarge,'Earth')
%     CCgridLPPlus = CCgridLPPlus(16:end,:);
%     CCgridLPMinus = CCgridLPMinus(16:end,:);
% end

% save('CCgrid.mat','CCgridLP','CCgridLPPlus','CCgridLPMinus','CCgridSPlus','CCgridSMinus');

fhlp = figure;
% large - plus curvature
hold on;
yyaxis('left');
plot(CCgridLPPlus(:,5),CCgridLPPlus(:,8),...
    'LineStyle','none',...
    'Marker','.','MarkerFaceColor','green');
axl = gca;
axl.YScale = 'log';
ylabel(axl,'CC','FontSize',10);
yyaxis('right');
plot(CCgridLPPlus(:,5),CCgridLPPlus(:,7),...
    'LineStyle','none',...
    'Marker','.','MarkerFaceColor','red');
axr = gca;
axr.YScale = 'log';
ylabel(axr,'HC','FontSize',10);
legend('curvature','energy','Location','east');
xlabel(['relative q, ',nameLarge],'FontSize',10);
title([nameLarge,'-',nameSmall,', positive curvature'],'FontSize',12);
saveas(fhlp,['CCgrid',nameLarge,nameSmall,'LP.jpg'],'jpeg');
fhlp.PaperUnits = 'inches';
fhlp.PaperPosition = [0,0,3.75,3.75];
print([nameLarge,nameSmall,'LP.tiff'],'-dtiff','-r300');

fhlm = figure;
% large - minus curvature
hold on;
yyaxis('left');
plot(CCgridLPMinus(:,5),CCgridLPMinus(:,8),...
    'LineStyle','none',...
    'Marker','.','MarkerFaceColor','green');
axl = gca;
axl.YScale = 'log';
ylabel(axl,'CC','FontSize',10);
yyaxis('right');
plot(CCgridLPMinus(:,5),CCgridLPMinus(:,7),...
    'LineStyle','none',...
    'Marker','.','MarkerFaceColor','red');
axr = gca;
axr.YScale = 'log';
ylabel(axr,'HC','FontSize',10);
legend('curvature','energy','Location','east');
xlabel(['relative q, ',nameLarge],'FontSize',10);
title([nameLarge,'-',nameSmall,', negative curvature'],'FontSize',12);
saveas(fhlm,['CCgrid',nameLarge,nameSmall,'LM.jpg'],'jpeg');
fhlm.PaperUnits = 'inches';
fhlm.PaperPosition = [0,0,3.75,3.75];
print([nameLarge,nameSmall,'LM.tiff'],'-dtiff','-r300');

% fhsp = figure;
% % small - plus curvature
% hold on;
% yyaxis('left');
% plot(CCgridSPlus(:,1),CCgridSPlus(:,3),...
%     'LineStyle','none',...
%     'Marker','.','MarkerFaceColor','green');
% axl = gca;
% axl.YScale = 'log';
% ylabel(axl,'CC','FontSize',10);
% yyaxis('right');
% plot(CCgridSPlus(:,1),CCgridSPlus(:,2),...
%     'LineStyle','none',...
%     'Marker','.','MarkerFaceColor','red');
% axr = gca;
% axr.YScale = 'log';
% ylabel(axr,'HC','FontSize',10);
% legend('curvature','energy','Location','west');
% xlabel(['relative q, ',nameSmall],'FontSize',10);
% title([nameLarge,'-',nameSmall,', positive curvature'],'FontSize',12);
% saveas(fhsp,['CCgrid',nameLarge,nameSmall,'SP.jpg'],'jpeg');
% fhsp.PaperUnits = 'inches';
% fhsp.PaperPosition = [0,0,3.75,3.75];
% print([nameLarge,nameSmall,'SP.tiff'],'-dtiff','-r300');
% 
% fhsm = figure;
% % small - minus curvature
% hold on;
% yyaxis('left');
% plot(CCgridSMinus(:,1),CCgridSMinus(:,3),...
%     'LineStyle','none',...
%     'Marker','.','MarkerFaceColor','green');
% axl = gca;
% axl.YScale = 'log';
% ylabel(axl,'CC','FontSize',10);
% yyaxis('right');
% plot(CCgridSMinus(:,1),CCgridSMinus(:,2),...
%     'LineStyle','none',...
%     'Marker','.','MarkerFaceColor','red');
% axr = gca;
% axr.YScale = 'log';
% ylabel(axr,'HC','FontSize',10);
% legend('curvature','energy','Location','west');
% xlabel(['relative q, ',nameSmall],'FontSize',10);
% title([nameLarge,'-',nameSmall,', negative curvature'],'FontSize',12);
% saveas(fhsm,['CCgrid',nameLarge,nameSmall,'SM.jpg'],'jpeg');
% fhsm.PaperUnits = 'inches';
% fhsm.PaperPosition = [0,0,3.75,3.75];
% print([nameLarge,nameSmall,'SM.tiff'],'-dtiff','-r300');

close(fhlp);
close(fhlm);
% close(fhsp);
% close(fhsm);

% clear('all');
% fclose('all');
