# Supplementary material for: The symmetry of the Kepler problem, the inverse Ligon-Schaaf mapping and the Birkhoff conjecture
Source: PLoS One. 2018 Sep 13;13(9):e0203821. doi: 10.1371/journal.pone.0203821 (PMC6136791; doi:10.1371/journal.pone.0203821)
Supplement: S1 Software — This .zip file contains all of the MATLAB software used to create data and diagrams in the paper (details in supporting information). (ZIP) [file pone.0203821.s011.zip › CCgridSJ2.m]

nameLarge = 'Sun';
nameSmall = 'Jupiter2';

load(['CCgrid',nameLarge,nameSmall,'.mat']);

CCgridLPPlus = zeros(length(CCgridLP),8);
CCgridLPMinus = zeros(length(CCgridLP),8);
iGridLPP = 1;
iGridLPM = 1;
for iGridLP = 1:size(CCgridLP,1)
    if CCgridLP(iGridLP,8) >= 0
        CCgridLPPlus(iGridLPP,:) = CCgridLP(iGridLP,:);
        iGridLPP = iGridLPP+1;
    else
        CCgridLPMinus(iGridLPM,:) = CCgridLP(iGridLP,:);
        iGridLPM = iGridLPM+1;
    end
end

CCgridT = CCgridLP;
fh = figure;
hold on;
yyaxis('left');
plot(CCgridT(53:63,8),'blue');
axl = gca;
% axl.YScale = 'log';
ylabel(axl,'CC','Color','blue','FontSize',10);
yyaxis('right');
plot(CCgridT(53:63,7),'red');
axr = gca;
% axr.YScale = 'log';
ylabel(axr,'HC','Color','red','FontSize',10);
legend('curvature','energy','Location','northeast');
xlim([1,11]);
xlabel('z2','FontSize',10);
% xticks(.15:.01:.25);
% title('SunJupiter2(-.73,-.25,-.09,.15:.25)','FontSize',12);
title('z2(-.73,-.25,-.09,.15:.25)','FontSize',12);
saveas(fh,['CCgridSJ2z2','.jpg'],'jpeg');
fh.PaperUnits = 'inches';
fh.PaperPosition = [0,0,3.75,3.75];
print('SunJupiter2z2.tiff','-dtiff','-r300');

CCgridT = sortrows(CCgridLP,[1,2,4,3]);
fh = figure;
hold on;
yyaxis('left');
plot(CCgridT(46:55,8),'blue');
axl = gca;
% axl.YScale = 'log';
ylabel(axl,'CC','Color','blue','FontSize',10);
yyaxis('right');
plot(CCgridT(46:55,7),'red');
axr = gca;
% axr.YScale = 'log';
ylabel(axr,'HC','Color','red','FontSize',10);
legend('curvature','energy','Location','northeast');
xlim([1,10]);
xlabel('z1','FontSize',10);
% xticks(.15:.01:.25);
title('z1(-.73,-.25,-.14:-.05,.20)','FontSize',12);
saveas(fh,['CCgridSJ2z1','.jpg'],'jpeg');
fh.PaperUnits = 'inches';
fh.PaperPosition = [0,0,3.75,3.75];
print('SunJupiter2z1.tiff','-dtiff','-r300');

CCgridT = sortrows(CCgridLP,[1,3,4,2]);
fh = figure;
hold on;
yyaxis('left');
plot(CCgridT(8186:8196,8),'blue');
axl = gca;
% axl.YScale = 'log';
ylabel(axl,'CC','Color','blue','FontSize',10);
yyaxis('right');
plot(CCgridT(8186:8196,7),'red');
axr = gca;
% axr.YScale = 'log';
ylabel(axr,'HC','Color','red','FontSize',10);
legend('curvature','energy','Location','northeast');
xlim([1,11]);
xlabel('w2','FontSize',10);
% xticks(.15:.01:.25);
title('w2(-.65,-.35:-.25,-.10:.20)','FontSize',12);
saveas(fh,['CCgridSJ2w2','.jpg'],'jpeg');
fh.PaperUnits = 'inches';
fh.PaperPosition = [0,0,3.75,3.75];
print('SunJupiter2w2.tiff','-dtiff','-r300');

CCgridT = sortrows(CCgridLP,[2,3,4,1]);
fh = figure;
hold on;
yyaxis('left');
plot(CCgridT(8212:8220,8),'blue');
axl = gca;
% axl.YScale = 'log';
ylabel(axl,'CC','Color','blue','FontSize',10);
yyaxis('right');
plot(CCgridT(8212:8220,7),'red');
axr = gca;
% axr.YScale = 'log';
ylabel(axr,'HC','Color','red','FontSize',10);
legend('curvature','energy','Location','northeast');
xlim([1,9]);
xlabel('w1','FontSize',10);
% xticks(.15:.01:.25);
title('w1(-.73:-.65,-.25,-.11:.20)','FontSize',12);
saveas(fh,['CCgridSJ2w1','.jpg'],'jpeg');
fh.PaperUnits = 'inches';
fh.PaperPosition = [0,0,3.75,3.75];
print('SunJupiter2w1.tiff','-dtiff','-r300');
