# Supplementary material for: The symmetry of the Kepler problem, the inverse Ligon-Schaaf mapping and the Birkhoff conjecture
Source: PLoS One. 2018 Sep 13;13(9):e0203821. doi: 10.1371/journal.pone.0203821 (PMC6136791; doi:10.1371/journal.pone.0203821)
Supplement: S1 Software — This .zip file contains all of the MATLAB software used to create data and diagrams in the paper (details in supporting information). (ZIP) [file pone.0203821.s011.zip › CCmin.m]

% Calculate minimum of curvature of circular Hamiltonian
% function hessian is in two toolboxes. Choose the correct one.
% path on ADONIS3
pathHere = cd('C:\Users\thoma\Documents\MATLAB\Add-Ons\Toolboxes\Adaptive Robust Numerical Differentiation\code\DERIVESTsuite');
% path on TLIGON1
% pathHere = cd('C:\Users\Thomas\Documents\MATLAB\Add-Ons\Toolboxes\Adaptive Robust Numerical Differentiation\code\DERIVESTsuite');
global hessianest
hessianest = @hessian;
cd(pathHere);

% Zero
% mu = 0;
% Sun-Mars
% mu = 3.226973e-7;
% Sun-Earth
% mu = 3.003370e-06;
% Sun-Jupiter
% mu = 0.0009536194;
% Earth-Moon
% mu = 0.01215543;
% One-Tenth
% mu = 0.1;
% One-Half
mu = 0.5;

if mu==0
    c = -1.5;
    dHPL1 = 1;
else
    syms rho
    eq2 = rho^5-(3-mu)*rho^4+(3-2*mu)*rho^3-mu*rho^2+2*mu*rho-mu == 0;
    sol = vpasolve(eq2,rho,[-Inf Inf]);
    rho2 = double(sol);
    dHPL1 = 1-rho2;
    c = -mu/rho2-(1-mu)/(rho2+1)-(rho2+1-mu)^2/2;
end
c = c-1e-6;
if mu==0.1
    c = -1.8;
end
if mu==0.5
    c = -2;
end

optionsPair.mu = mu;
optionsPair.c = c;
optionsPair.dHPL1 = dHPL1;

% v0 = [-.5,-.5,.5,.5];
% CCminCalc(optionsPair,[-.7,0,0,-.1]);
% CCminCalc(optionsPair,[-.7,0,0,-.05]);
% CCminCalc(optionsPair,[-.7,0,0,.05]);
% CCminCalc(optionsPair,[-.7,0,0,.1]);

% CCminCalc(optionsPair,[-.7,-.3,-.1,.1]);
% CCminCalc(optionsPair,[-.7,-.3,-.1,.2]);
% CCminCalc(optionsPair,[-.7,-.3,-.1,.3]);
% CCminCalc(optionsPair,[-.7,-.3,-.1,.5]);
% CCminCalc(optionsPair,[-.7,-.3,-.1,.7]);
% CCminCalc(optionsPair,[-.7,-.3,-.1,.9]);

% CCminCalc(optionsPair,[-.7,-.04,0,.015]);
% CCminCalc(optionsPair,[-.47,-.15,-.02,.06]);
% CCminCalc(optionsPair,[-.47,.13,.001,.015]);
% CCminCalc(optionsPair,[-.45,.001,.001,-.01]);
% CCminCalc(optionsPair,[.001,.7,.1,.001]);

% CCminCalc(optionsPair,[.1,.1,.1,.1]);
% CCminCalc(optionsPair,[.1,.1,.1,.3]);
% CCminCalc(optionsPair,[.1,.1,.1,.5]);
% CCminCalc(optionsPair,[.1,.1,.1,.7]);
% CCminCalc(optionsPair,[.1,.1,.1,.9]);
% CCminCalc(optionsPair,[.1,.1,.3,.1]);
% CCminCalc(optionsPair,[.1,.1,.3,.3]);
% CCminCalc(optionsPair,[.1,.1,.3,.5]);
% CCminCalc(optionsPair,[.1,.1,.3,.7]);
% CCminCalc(optionsPair,[.1,.1,.3,.9]);
% CCminCalc(optionsPair,[.1,.1,.5,.1]);
% CCminCalc(optionsPair,[.1,.1,.5,.3]);
% CCminCalc(optionsPair,[.1,.1,.5,.5]);
% CCminCalc(optionsPair,[.1,.1,.5,.7]);
% CCminCalc(optionsPair,[.1,.1,.5,.9]);
% CCminCalc(optionsPair,[.1,.1,.7,.1]);
% CCminCalc(optionsPair,[.1,.1,.7,.3]);
% CCminCalc(optionsPair,[.1,.1,.7,.5]);
% CCminCalc(optionsPair,[.1,.1,.7,.7]);
% CCminCalc(optionsPair,[.1,.1,.7,.9]);
% CCminCalc(optionsPair,[.1,.1,.9,.1]);
% CCminCalc(optionsPair,[.1,.1,.9,.3]);
% CCminCalc(optionsPair,[.1,.1,.9,.5]);
% CCminCalc(optionsPair,[.1,.1,.9,.7]);
% CCminCalc(optionsPair,[.1,.1,.9,.9]);

% CCminCalc(optionsPair,[.1,.3,.1,.1]);
% CCminCalc(optionsPair,[.1,.3,.1,.3]);
% CCminCalc(optionsPair,[.1,.3,.1,.5]);
% CCminCalc(optionsPair,[.1,.3,.1,.7]);
% CCminCalc(optionsPair,[.1,.3,.1,.9]);
% CCminCalc(optionsPair,[.1,.3,.3,.1]);
% CCminCalc(optionsPair,[.1,.3,.3,.3]);
% CCminCalc(optionsPair,[.1,.3,.3,.5]);
% CCminCalc(optionsPair,[.1,.3,.3,.7]);
% CCminCalc(optionsPair,[.1,.3,.3,.9]);
% CCminCalc(optionsPair,[.1,.3,.5,.1]);
% CCminCalc(optionsPair,[.1,.3,.5,.3]);
% CCminCalc(optionsPair,[.1,.3,.5,.5]);
% CCminCalc(optionsPair,[.1,.3,.5,.7]);
% CCminCalc(optionsPair,[.1,.3,.5,.9]);
% CCminCalc(optionsPair,[.1,.3,.7,.1]);
% CCminCalc(optionsPair,[.1,.3,.7,.3]);
% CCminCalc(optionsPair,[.1,.3,.7,.5]);
% CCminCalc(optionsPair,[.1,.3,.7,.7]);
% CCminCalc(optionsPair,[.1,.3,.7,.9]);
% CCminCalc(optionsPair,[.1,.3,.9,.1]);
% CCminCalc(optionsPair,[.1,.3,.9,.3]);
% CCminCalc(optionsPair,[.1,.3,.9,.5]);
% CCminCalc(optionsPair,[.1,.3,.9,.7]);
% CCminCalc(optionsPair,[.1,.3,.9,.9]);

CCminCalc(optionsPair,[.1,.4,.6,-.25]);
CCminCalc(optionsPair,[.1,.4,.6,-.2]);
CCminCalc(optionsPair,[.1,.4,.6,-.15]);
CCminCalc(optionsPair,[.1,.4,.6,-.1]);
CCminCalc(optionsPair,[.1,.4,.6,-.05]);

% CCminCalc(optionsPair,[.1,.5,.1,.1]);
% CCminCalc(optionsPair,[.1,.5,.1,.3]);
% CCminCalc(optionsPair,[.1,.5,.1,.5]);
% CCminCalc(optionsPair,[.1,.5,.1,.7]);
% CCminCalc(optionsPair,[.1,.5,.1,.9]);
% CCminCalc(optionsPair,[.1,.5,.3,.1]);
% CCminCalc(optionsPair,[.1,.5,.3,.3]);
% CCminCalc(optionsPair,[.1,.5,.3,.5]);
% CCminCalc(optionsPair,[.1,.5,.3,.7]);
% CCminCalc(optionsPair,[.1,.5,.3,.9]);
% CCminCalc(optionsPair,[.1,.5,.5,.1]);
% CCminCalc(optionsPair,[.1,.5,.5,.3]);
% CCminCalc(optionsPair,[.1,.5,.5,.5]);
% CCminCalc(optionsPair,[.1,.5,.5,.7]);
% CCminCalc(optionsPair,[.1,.5,.5,.9]);
% CCminCalc(optionsPair,[.1,.5,.7,.1]);
% CCminCalc(optionsPair,[.1,.5,.7,.3]);
% CCminCalc(optionsPair,[.1,.5,.7,.5]);
% CCminCalc(optionsPair,[.1,.5,.7,.7]);
% CCminCalc(optionsPair,[.1,.5,.7,.9]);
% CCminCalc(optionsPair,[.1,.5,.9,.1]);
% CCminCalc(optionsPair,[.1,.5,.9,.3]);
% CCminCalc(optionsPair,[.1,.5,.9,.5]);
% CCminCalc(optionsPair,[.1,.5,.9,.7]);
% CCminCalc(optionsPair,[.1,.5,.9,.9]);
% CCminCalc(optionsPair,[.1,.7,.1,.1]);
% CCminCalc(optionsPair,[.1,.7,.1,.3]);
% CCminCalc(optionsPair,[.1,.7,.1,.5]);
% CCminCalc(optionsPair,[.1,.7,.1,.7]);
% CCminCalc(optionsPair,[.1,.7,.1,.9]);
% CCminCalc(optionsPair,[.1,.7,.3,.1]);
% CCminCalc(optionsPair,[.1,.7,.3,.3]);
% CCminCalc(optionsPair,[.1,.7,.3,.5]);
% CCminCalc(optionsPair,[.1,.7,.3,.7]);
% CCminCalc(optionsPair,[.1,.7,.3,.9]);

% CCminCalc(optionsPair,[.3,.1,.1,.1]);
% CCminCalc(optionsPair,[.3,.1,.1,.3]);
% 
% CCminCalc(optionsPair,[.3,.1,.3,.1]);
% CCminCalc(optionsPair,[.3,.1,.3,.3]);
% 
% CCminCalc(optionsPair,[.3,.3,.1,.1]);
% CCminCalc(optionsPair,[.3,.3,.1,.3]);
% 
% CCminCalc(optionsPair,[.3,.3,.3,.1]);
% CCminCalc(optionsPair,[.3,.3,.3,.3]);
% 
% CCminCalc(optionsPair,[.5,.1,.1,.1]);
% CCminCalc(optionsPair,[.5,.1,.1,.5]);
% 
% CCminCalc(optionsPair,[.5,.1,.5,.1]);
% CCminCalc(optionsPair,[.5,.1,.5,.5]);
% 
% CCminCalc(optionsPair,[.5,.5,.1,.1]);
% CCminCalc(optionsPair,[.5,.5,.1,.5]);
% 
% CCminCalc(optionsPair,[.5,.5,.5,.1]);
% CCminCalc(optionsPair,[.5,.5,.5,.5]);

function CCminCalc(optionsPair,v0)
    tic;
    diary('CCmin.txt');
    fh = fopen('CCminTab.txt','at');
    disp([newline,'<<<<< CCmin ',...
        datestr(datetime('now','TimeZone','local'),'yyyy-mm-dd HH:MM:SS'),...
        ' >>>>>']);
    disp(['mu = ',num2str(optionsPair.mu),...
        ', ','c <= ',num2str(optionsPair.c)]);
    fprintf(fh,[num2str(optionsPair.mu),...
        '\t','<=','\t',num2str(optionsPair.c),'\t']);
    % Hamiltonian function
    global Hfun
    Hfun = @(wz) HCX(wz,optionsPair.mu);
    % min. curvature function for fmincon
    Cfun = @mCC;
    % nonlinear constraints for fmincon
    nlcon = @(wz) Hcon(wz,optionsPair);
    % ,'UseParallel',true
    options = optimoptions('fmincon','Display','off',...
        'Algorithm','sqp',...
        'MaxFunctionEvaluations',10000);
%         'UseParallel',true);
    % Loop through multi-start points
    lb = [-1,-1,-1,-1];
    ub = [1,1,1,1];
    disp(['starting point: (',num2str(v0(1)),',',num2str(v0(2)),',',...
        num2str(v0(3)),',',num2str(v0(4)),')']);
    fprintf(fh,[num2str(v0(1)),'\t',num2str(v0(2)),'\t',...
        num2str(v0(3)),'\t',num2str(v0(4)),'\t']);
    [vOpt,mCCOpt,exitflag,output] = fmincon(@(x)0,v0,...
            [],[],...
            [],[],...
            lb,ub,...
            nlcon,options);
    v0 = vOpt;
    disp(['feasible point: (',num2str(v0(1)),',',num2str(v0(2)),',',...
        num2str(v0(3)),',',num2str(v0(4)),')']);
    fprintf(fh,[num2str(v0(1)),'\t',num2str(v0(2)),'\t',...
        num2str(v0(3)),'\t',num2str(v0(4)),'\t']);
    [vOpt,mCCOpt,exitflag,output] = fmincon(Cfun,v0,...
            [],[],...
            [],[],...
            lb,ub,...
            nlcon,options);
    disp('calculation based on w and z, with contraint(s)');
    disp('constraints on HK and HR and bounded component of Hill region');
    disp(['start at (',num2str(v0(1)),',',num2str(v0(2)),',',...
        num2str(v0(3)),',',num2str(v0(4)),'), ',...
        'CC min = ',num2str(mCCOpt),...
        ' at (',num2str(vOpt(1)),',',num2str(vOpt(2)),',',...
        num2str(vOpt(3)),',',num2str(vOpt(4)),')']);
    fprintf(fh,[num2str(mCCOpt),'\t',...
        num2str(vOpt(1)),'\t',num2str(vOpt(2)),'\t',...
        num2str(vOpt(3)),'\t',num2str(vOpt(4)),'\t']);
    w1 = vOpt(1);
    w2 = vOpt(2);
    z1 = vOpt(3);
    z2 = vOpt(4);
    X = w1^2+w2^2+z1^2+z2^2;
    L = 2*(w1*z2-w2*z1);
    % calculate Hamiltonian and absolute distances to origin, earth, moon
    [Ham,dHP] = Hfun([w1,w2,z1,z2]);
    HK = -1/(2*X^2);
    disp(['X = ',num2str(X),', L = ',num2str(L),...
          ', HK = ',num2str(HK),', HC = ',num2str(Ham)]);
    disp(['rel. distance to heavy primary = ',...
          num2str(dHP/optionsPair.dHPL1)]);
    fprintf(fh,[num2str(exitflag),'\t',...
        num2str(X),'\t',num2str(L),'\t',...
        num2str(HK),'\t',num2str(Ham),'\t',...
        num2str(dHP/optionsPair.dHPL1),'\n']); % ,'\r\n'
    disp(['exitflag:',num2str(exitflag)]);
    disp(['message: ',output.message]);
    disp(['algorithm: ',output.algorithm]);
    disp(['iterations: ',num2str(output.iterations)]);
    disp(['function evaluations: ',num2str(output.funcCount)]);
    % disp(['PCG iterations: ',num2str(output.cgiterations)]);
    disp(['stepsize: ',num2str(output.stepsize)]);
    disp(['first order optimality: ',num2str(output.firstorderopt)]);
    disp(['max. constraints: ',num2str(output.constrviolation)]);
    toc;
    diary('off');
    fclose('all');
end

function CC = mCC(v)
    % calculate curvature
    global hessianest
    global Hfun
    w1 = v(1);
    w2 = v(2);
    z1 = v(3);
    z2 = v(4);
%     [Ham,qAbs,qeAbs,qmAbs] = Hfun([w1,w2,z1,z2]);   
    [Hgrad,~] = gradest(Hfun,[w1,w2,z1,z2]);
    [HhessLoc,~] = hessianest(Hfun,[w1,w2,z1,z2]);
    tanGrad = [-Hgrad(2),-Hgrad(3),-Hgrad(4);...
            Hgrad(1),-Hgrad(4),Hgrad(3);...
            Hgrad(4),Hgrad(1),-Hgrad(2);...
           -Hgrad(3),Hgrad(2),Hgrad(1)];
    CC = det(transpose(tanGrad)*HhessLoc*tanGrad); %!!!!
end

function [constr,ceq] = Hcon(v,optionsPair)
    global Hfun
    w1 = v(1);
    w2 = v(2);
    z1 = v(3);
    z2 = v(4);
    X = w1^2+w2^2+z1^2+z2^2;
%     X = max(X,10*realmin);
%     X = max(X,10^(-20));
%     L = 2*(w1*z2-w2*z1);
    % calculate Hamiltonian and absolute distance to heavy primary
    [Ham,dHP] = Hfun([w1,w2,z1,z2]);   
    constr(1) = Ham-optionsPair.c; % use this for <=
    ceq = []; % use this for <=
%     ceq = Ham-optionsPair.c; % use this for =
    % distance to heavy primary less than distance to L1
    constr(2) = dHP-optionsPair.dHPL1;
end

function [H,dHP] = HCX (wz,mu)
    w = complex(wz(1),wz(2));
    z = complex(wz(3),wz(4));
    [~,x,y] = LCF(w,z);
    [~,xi,eta] = SPF(x,y);
    [~,q,p] = LSG(xi,eta); % returns q from center of mass
    qhp = [q(1)-mu,q(2)]; % q from heavy primary
    H = HC(qhp,p,mu);
    dHP = sqrt((q(1)+mu)^2+q(2)^2);
end
