# Supplementary material for: The symmetry of the Kepler problem, the inverse Ligon-Schaaf mapping and the Birkhoff conjecture
Source: PLoS One. 2018 Sep 13;13(9):e0203821. doi: 10.1371/journal.pone.0203821 (PMC6136791; doi:10.1371/journal.pone.0203821)
Supplement: S1 Software — This .zip file contains all of the MATLAB software used to create data and diagrams in the paper (details in supporting information). (ZIP) [file pone.0203821.s011.zip › CCSummaryPlot.m]

% matrix row: mu, X, rdHP
mSummary = [0,1,1;... % rotating 2-body Hamiltonian
    3.227E-7,.99,.99;... % Sun-Mars
    9.536E-4,.9,.86;... % Sun-Jupiter
    1.216E-2,.8,.75;... % Earth-Moon
    .1,.69,.53;... % One-Tenth
    .5,.6,.4]; % One-Half
fh = figure;
hold on;
yyaxis('left');
plot(mSummary(:,1),mSummary(:,2),'red');
% plot(mSummary(:,1),mSummary(:,2).^(1/3),'--red');
axl = gca;
axl.YScale = 'log';
% axl.XScale='log';
ylabel(axl,'X','FontSize',10);
yyaxis('right');
plot(mSummary(:,1),mSummary(:,3),'blue');
% plot(mSummary(:,1),mSummary(:,3).^(1/3),'--blue');
axr = gca;
axr.YScale = 'log';
% axr.XScale='log';
ylabel(axr,'rdHP','FontSize',10);
legend('X','rdHP','Location','east');
xlabel('mu','FontSize',10);
title('curvature summary','FontSize',12);
savefig(fh,'CCSummary.fig');
