# Supplementary material for: The symmetry of the Kepler problem, the inverse Ligon-Schaaf mapping and the Birkhoff conjecture
Source: PLoS One. 2018 Sep 13;13(9):e0203821. doi: 10.1371/journal.pone.0203821 (PMC6136791; doi:10.1371/journal.pone.0203821)
Supplement: S1 Software — This .zip file contains all of the MATLAB software used to create data and diagrams in the paper (details in supporting information). (ZIP) [file pone.0203821.s011.zip › CRgrid.m]

% Calculate curvature, q, H of rotating Hamiltonian
% plot q vs. curvature, colored by H
% function hessian is in two toolboxes. Choose the correct one.
% path on ADONIS3
pathHere = cd('C:\Users\thoma\Documents\MATLAB\Add-Ons\Toolboxes\Adaptive Robust Numerical Differentiation\code\DERIVESTsuite');
% path on TLIGON1
% pathHere = cd('C:\Users\Thomas\Documents\MATLAB\Add-Ons\Toolboxes\Adaptive Robust Numerical Differentiation\code\DERIVESTsuite');
global hessianest
hessianest = @hessian;
cd(pathHere);

% Sun-Jupiter
% mu = 0.0009536194;
% c = -1.518783;
% Earth-Moon
% mu = 0.01215543;
% c = -1.58724;

% Format of grid1:
% w1,w2,z1,z2,q,HK,HR,CR
% Format of grid2 (only for feasible points):
% q,HR,CR

diary('CRgrid.txt');
disp(['CRgrid started ',...
    datestr(datetime('now','TimeZone','local'),'yyyy-mm-dd HH:MM:SS')]);
%     num2str(w1Start),', ',num2str(w2Start),', ',num2str(z1Start),', ',num2str(z2Start)]);

% createGrid1();
load('CRgrid.mat');

CRgrid2 = zeros(size(CRgrid1,1),3);
iGrid2 = 1;
for iGrid1 = 1:size(CRgrid1,1)
    qAbs = CRgrid1(iGrid1,5);
    HamK = CRgrid1(iGrid1,6);
    HamR = CRgrid1(iGrid1,7);
    CRX = CRgrid1(iGrid1,8);
    if (qAbs <= 1 &&...
        HamK <= -0.5 &&...
        HamR <= -1.5)
        CRgrid2(iGrid2,:) = [qAbs,HamR,CRX];
        iGrid2 = iGrid2+1;
    end
end
CRgrid2 = CRgrid2(1:iGrid2-1,:);
CRgrid2 = sortrows(CRgrid2);
fh = figure;
yyaxis('left');
plot(CRgrid2(:,1),CRgrid2(:,3),...
    'LineStyle','none',...
    'Marker','.','MarkerFaceColor','blue');
axl = gca;
axl.YScale = 'log';
ylabel(axl,'CR');
hold on;
yyaxis('right');
plot(CRgrid2(:,1),CRgrid2(:,2),...
    'LineStyle','none',...
    'Marker','.','MarkerFaceColor','red');
axr = gca;
axr.YScale = 'log';
ylabel(axr,'HR');
legend('curvature','energy');
xlabel('q');
saveas(fh,'CRgrid.jpg','jpeg');
close(fh);

clear('all');
diary('off');
fclose('all');

function createGrid1()
    wzRange = -1:.1:1;
    CRgrid1 = zeros(length(wzRange)^4,8);
    iGrid=1;
    for w1=wzRange
        for w2=wzRange
            for z1=wzRange
                w1Local = w1;
                w2Local = w2;
                z1Local = z1;
                for z2=wzRange % parfor
                    z2Local = z2;
                    w = complex(w1Local,w2Local);
                    z = complex(z1Local,z2Local);
                    [~,x,y] = LCF(w,z);
                    [~,xi,eta] = SPF(x,y);
                    [~,q,p] = LSG(xi,eta);
                    qAbs = sqrt(q(1)^2+q(2)^2+q(3)^2);
                    HamK = HK(q,p);
                    HamR = HR(q,p);
                    CRX = mCR(w1Local,w2Local,z1Local,z2Local);
                    CRgrid1(iGrid,:)=[w1Local,w2Local,z1Local,z2Local,qAbs,HamK,HamR,CRX];
                    iGrid = iGrid+1;
                end
            end
        end
        disp(w1);
    end
    save('CRgrid.mat','CRgrid1');
end

function CR = mCR(w1,w2,z1,z2)
    % calculate curvature
%     w1 = v(1);
%     w2 = v(2);
%     z1 = v(3);
%     z2 = v(4);
    X = w1^2+w2^2+z1^2+z2^2;
    L = 2*(w1*z2-w2*z1);
    CR = (512/X^24)*(X-1)*(X+1)*(X^2+X+1)*(X^2-X+1)*...
        (-6*L^2*X^4+L*X^8-L*X^2+7*X^6-1)*(X^6+2*L*X^2+1)^2;
end
