# Supplementary material for: The symmetry of the Kepler problem, the inverse Ligon-Schaaf mapping and the Birkhoff conjecture
Source: PLoS One. 2018 Sep 13;13(9):e0203821. doi: 10.1371/journal.pone.0203821 (PMC6136791; doi:10.1371/journal.pone.0203821)
Supplement: S1 Software — This .zip file contains all of the MATLAB software used to create data and diagrams in the paper (details in supporting information). (ZIP) [file pone.0203821.s011.zip › CRmin.m]

% Calculate minimum of curvature of rotating Hamiltonian
thisDir = fileparts(mfilename('fullpath'));
fileTabName = fullfile(thisDir,'CRminTab.txt');
global fileTab
fileTab = fopen(fileTabName,'w');
str = 'ef\tcr\tw1s\tw2s\tz1s\tz2s\tw1e\tw2e\tz1e\tz2e\tX\tL\n';
fprintf(fileTab,str);
diary('CRmin.txt');
disp([newline,'<<<<< CRmin ',datestr(datetime('now','TimeZone','local','Format','yyyy-MM-dd HH:mm:ss Z')),' >>>>>']);
disp('calculation based on w and z, with contraint(s)');
disp('constraints on HK and HR and bounded component of Hill region');
% min. curvature function for fmincon
global Cfun
Cfun = @mCR;
% nonlinear constraints for fmincon
global nlcon
nlcon = @(wz) Hcon(wz);
global options
options = optimoptions('fmincon','Display','off',...
    'MaxIterations',5000,...
    'MaxFunctionEvaluations',100000);
global lb
lb = [-1,-1,-1,-1];
global ub
ub = [1,1,1,1];
% Loop through multi-start points
% v0 = [.5,-.8,-.2,-.1];
for w1 = -1:.1:1
    for w2 = -1:.1:1
        for z1 = -1:.1:1
            for z2 = -1:.1:1
                X = w1^2+w2^2+z1^2+z2^2;
                L = 2*(w1*z2-w2*z1);
                if (X>0)&&...
                    (-1/(2*X^2)+1/2<=0)&&...
                    (-1/(2*X^2)+L+3/2<=0)&&...
                    (L-X<=0)&&...
                    (-L-X<=0)
                    v0 = [w1,w2,z1,z2];
                    findMin(v0);
                end
            end
        end
    end
end

diary('off');
fclose('all');

function findMin(v0)
    global Cfun
    global lb
    global ub
    global nlcon
    global options
    global fileTab
    [vOpt,mCROpt,exitflag,output] = fmincon(Cfun,v0,...
            [],[],...
            [],[],...
            lb,ub,...
            nlcon,options);
    disp([newline,'==========']);
    disp(['start at (',num2str(v0(1)),',',num2str(v0(2)),',',...
        num2str(v0(3)),',',num2str(v0(4)),'), ',...
        'CR min = ',num2str(mCROpt),...
        ' at (',num2str(vOpt(1)),',',num2str(vOpt(2)),',',...
        num2str(vOpt(3)),',',num2str(vOpt(4)),')']);
    w1 = vOpt(1);
    w2 = vOpt(2);
    z1 = vOpt(3);
    z2 = vOpt(4);
    X = w1^2+w2^2+z1^2+z2^2;
    L = 2*(w1*z2-w2*z1);
    % calculate Hamiltonian and absolute distance to origin
    HK = -1/(2*X^2);
    HR = -1/(2*X^2)+L;
    disp(['X = ',num2str(X),', L = ',num2str(L),...
          ', HK = ',num2str(HK),', HR = ',num2str(HR)]);
    disp(['exitflag:',num2str(exitflag)]);
    disp(['message: ',output.message]);
    disp(['algorithm: ',output.algorithm]);
    disp(['iterations: ',num2str(output.iterations)]);
    disp(['function evaluations: ',num2str(output.funcCount)]);
    disp(['PCG iterations: ',num2str(output.cgiterations)]);
    disp(['stepsize: ',num2str(output.stepsize)]);
    disp(['first order optimality: ',num2str(output.firstorderopt)]);
    disp(['max. constraints: ',num2str(output.constrviolation)]);
    formatSpec = '%s\t%s\t%s\t%s\t%s\t%s\t%s\t%s\t%s\t%s\t%s\t%s\n';
    fprintf(fileTab,formatSpec,...
            num2str(exitflag),...
            num2str(mCROpt),...
            num2str(v0(1)),...
            num2str(v0(2)),...
            num2str(v0(3)),...
            num2str(v0(4)),...
            num2str(vOpt(1)),...
            num2str(vOpt(2)),...
            num2str(vOpt(3)),...
            num2str(vOpt(4)),...
            num2str(X),...
            num2str(L));
end

function CC = mCR(v)
    % calculate curvature
    w1 = v(1);
    w2 = v(2);
    z1 = v(3);
    z2 = v(4);
    X = w1^2+w2^2+z1^2+z2^2;
    L = 2*(w1*z2-w2*z1);
    CC = (512/X^24)*(X-1)*(X+1)*(X^2+X+1)*(X^2-X+1)*...
        (-6*L^2*X^4+L*X^8-L*X^2+7*X^6-1)*(X^6+2*L*X^2+1)^2;
end

function [c,ceq] = Hcon(v)
    w1 = v(1);
    w2 = v(2);
    z1 = v(3);
    z2 = v(4);
    X = w1^2+w2^2+z1^2+z2^2;
    L = 2*(w1*z2-w2*z1);
    % calculate Hamiltonian and absolute distance to origin 
    % HK <= -1^/2
    c(1) = -1/(2*X^2)+1/2;
    % HR <= -3/2
    c(2) = -1/(2*X^2)+L+3/2;
    % q < 1 replaced by L < X and L > -X
    c(3) = L-X;
    c(4) = -L-X;
    ceq = [];
end
