# Supplementary material for: The symmetry of the Kepler problem, the inverse Ligon-Schaaf mapping and the Birkhoff conjecture
Source: PLoS One. 2018 Sep 13;13(9):e0203821. doi: 10.1371/journal.pone.0203821 (PMC6136791; doi:10.1371/journal.pone.0203821)
Supplement: S1 Software — This .zip file contains all of the MATLAB software used to create data and diagrams in the paper (details in supporting information). (ZIP) [file pone.0203821.s011.zip › DF.m]

function [rc,xiNew,etaNew] = DF(xi,eta,time)
    % Delaunay Flow
    rc = 0;
    etaSL = sqrt(sum(eta.^2)); % eta squared local
    timeX = time/etaSL^3;
    cosX = cos(timeX);
    sinX = sin(timeX);
    xiNew = xi.*cosX+(eta./etaSL)*sinX;
    etaNew = -(xi.*etaSL)*sinX+eta.*cosX;
end
