# Supplementary material for: The symmetry of the Kepler problem, the inverse Ligon-Schaaf mapping and the Birkhoff conjecture
Source: PLoS One. 2018 Sep 13;13(9):e0203821. doi: 10.1371/journal.pone.0203821 (PMC6136791; doi:10.1371/journal.pone.0203821)
Supplement: S1 Software — This .zip file contains all of the MATLAB software used to create data and diagrams in the paper (details in supporting information). (ZIP) [file pone.0203821.s011.zip › HC.m]

function H = HC(q,p,mu)
% circular (planar) restricted, rotating (3-body) Hamiltonian
    H = (p(1)^2+p(2)^2)/2 ...
        -mu/(sqrt((q(1)+mu-1)^2+q(2)^2))...
        -(1-mu)/(sqrt((q(1)+mu)^2+q(2)^2))...
        +q(1)*p(2)-q(2)*p(1);
end
