# Supplementary material for: The symmetry of the Kepler problem, the inverse Ligon-Schaaf mapping and the Birkhoff conjecture
Source: PLoS One. 2018 Sep 13;13(9):e0203821. doi: 10.1371/journal.pone.0203821 (PMC6136791; doi:10.1371/journal.pone.0203821)
Supplement: S1 Software — This .zip file contains all of the MATLAB software used to create data and diagrams in the paper (details in supporting information). (ZIP) [file pone.0203821.s011.zip › KF.m]

function phi = KF(a,b)
    % Kepler function
    syms phi1
    eqn = phi1 == a*sin(phi1)-b*cos(phi1);
    phi = double(vpasolve(eqn,phi1));       
end
