# Supplementary material for: The symmetry of the Kepler problem, the inverse Ligon-Schaaf mapping and the Birkhoff conjecture
Source: PLoS One. 2018 Sep 13;13(9):e0203821. doi: 10.1371/journal.pone.0203821 (PMC6136791; doi:10.1371/journal.pone.0203821)
Supplement: S1 Software — This .zip file contains all of the MATLAB software used to create data and diagrams in the paper (details in supporting information). (ZIP) [file pone.0203821.s011.zip › LCF.m]

function [rc,x,y] = LCF(w,z)
% LCF, Levi-Civita mapping forward
    rc = 0;
    x = complex(0,0);
    y = complex(0,0);
    if conj(z)==0
        rc = 1;
        return;
    end
    x = w/conj(z);
    y = 2*z^2;
end
