# Supplementary material for: The symmetry of the Kepler problem, the inverse Ligon-Schaaf mapping and the Birkhoff conjecture
Source: PLoS One. 2018 Sep 13;13(9):e0203821. doi: 10.1371/journal.pone.0203821 (PMC6136791; doi:10.1371/journal.pone.0203821)
Supplement: S1 Software — This .zip file contains all of the MATLAB software used to create data and diagrams in the paper (details in supporting information). (ZIP) [file pone.0203821.s011.zip › LCG.m]

function [rc,w,z] = LCG(x,y)
% LCF, Levi-Civita mapping reverse
    rc = 0;
%     w = complex(0,0);
%     z = complex(0,0);
    w = x*conj(sqrt(y))/sqrt(2);
    z = sqrt(y)/sqrt(2);
end
