# Supplementary material for: The symmetry of the Kepler problem, the inverse Ligon-Schaaf mapping and the Birkhoff conjecture
Source: PLoS One. 2018 Sep 13;13(9):e0203821. doi: 10.1371/journal.pone.0203821 (PMC6136791; doi:10.1371/journal.pone.0203821)
Supplement: S1 Software — This .zip file contains all of the MATLAB software used to create data and diagrams in the paper (details in supporting information). (ZIP) [file pone.0203821.s011.zip › LSF.m]

function [rc,xi,eta] = LSF(q,p)
    rc = 0;
    xi = zeros(1,4);
    eta = zeros(1,4);
    if (length(q)~=3)||(length(p)~=3)
        rc = 1;
        return;
    end
    qSL = sqrt(sum(q.^2)); 
    pSL = sqrt(sum(p.^2)); 
    qdotpL = sum(q.*p);
    HL = pSL^2/2-1/qSL;
    if HL>=0
        rc = 2;
        return;
    end
    % we can assume that H < 0
    sRoot = sqrt(-2*HL);
    phiL = sRoot*qdotpL;
    x1 = q./qSL-p.*qdotpL;
    x2 = pSL^2*qSL-1;
    cosPhi = cos(phiL);
    sinPhi = sin(phiL);
    xi(1) = x2*cosPhi+phiL*sinPhi;
    xi(2:4) = p.*(sRoot*qSL*cosPhi)+x1.*sinPhi;
    eta(1) = -qdotpL*cosPhi+(1/sRoot)*x2*sinPhi;
    eta(2:4) = x1.*(-(1/sRoot)*cosPhi)+p.*(qSL*sinPhi);
end
