# Supplementary material for: The symmetry of the Kepler problem, the inverse Ligon-Schaaf mapping and the Birkhoff conjecture
Source: PLoS One. 2018 Sep 13;13(9):e0203821. doi: 10.1371/journal.pone.0203821 (PMC6136791; doi:10.1371/journal.pone.0203821)
Supplement: S1 Software — This .zip file contains all of the MATLAB software used to create data and diagrams in the paper (details in supporting information). (ZIP) [file pone.0203821.s011.zip › LSG.m]

function [rc,q,p] = LSG(xi,eta)
    rc = 0;
    q = zeros(1,3);
    p = zeros(1,3);
    if (length(xi)==3)
        xi = [xi,0];
    end
    if (length(eta)==3)
        eta = [eta,0];
    end
    if (length(xi)~=4)||(length(eta)~=4)
        rc = 1;
        return;
    end
    etaL = sqrt(sum(eta.^2)); 
    if etaL==0
        eta0R = 0;
    else
        eta0R = eta(1)/etaL;
    end
    phiL = KF(xi(1),eta0R);
    sinPhi = sin(phiL);
    cosPhi = cos(phiL);
    q = etaL^2*(-xi(2:4)*(eta(1)/etaL-sinPhi)...
        +(eta(2:4)./etaL)*(xi(1)-cosPhi));
    p = (xi(2:4)*cosPhi+(eta(2:4)./etaL)*sinPhi)/...
        (etaL*(1-xi(1)*cosPhi-(eta(1)/etaL)*sinPhi));
end
