# Supplementary material for: The symmetry of the Kepler problem, the inverse Ligon-Schaaf mapping and the Birkhoff conjecture
Source: PLoS One. 2018 Sep 13;13(9):e0203821. doi: 10.1371/journal.pone.0203821 (PMC6136791; doi:10.1371/journal.pone.0203821)
Supplement: S1 Software — This .zip file contains all of the MATLAB software used to create data and diagrams in the paper (details in supporting information). (ZIP) [file pone.0203821.s011.zip › LSPlots.m]

% set mode
createPhi = 1;
%test
% plotCurve(0.5,0.5,KF(0.5,0.5));
%loop
xSpacing = .1;
ySpacing = .1;
xV = -1:xSpacing:1; % x vector (xi)
yV = -1:ySpacing:1; % y vector (eta)

% calculate phi value (vector)
phiV = zeros(length(xV),length(yV));
if createPhi == 0
    for iX = 1:length(xV)
        xLoc = xV(iX);
        parfor iY = 1:length(yV)
            yLoc = yV(iY);
            phiV(iX,iY) = KF(xLoc,yLoc);
        end
    end
    save('LSPlots','phiV','xSpacing','ySpacing','xV','yV' );
else
    load('LSPlots');
end
diary('LSPlotsDiary.txt');
disp(['LSPlots started at ',datestr(datetime('now'))]);
disp(['createPhi = ',num2str(createPhi),...
    ', length of xV = ',num2str(length(xV)),...
    ', size of phiV = ',num2str(size(phiV)),...
    ', xSpacing = ',num2str(xSpacing),...
    ', ySpacing = ',num2str(ySpacing)]);
% minPhi = min(phiV(:));
% maxPhi = max(phiV(:));
[minPhi,minPhiInd] = min(phiV(:));
[minPhiRow,minPhiCol] = ind2sub(size(phiV),minPhiInd);
[maxPhi,maxPhiInd] = max(phiV(:));
[maxPhiRow,maxPhiCol] = ind2sub(size(phiV),maxPhiInd);
str = ['minPhi(x,y) = ',num2str(minPhi),...
    '(',num2str(yV(minPhiCol)),...
    ',',num2str(xV(minPhiRow)),')'];
disp(str);
str = ['maxPhi(x,y) = ',num2str(maxPhi),...
    '(',num2str(yV(maxPhiCol)),...
    ',',num2str(xV(maxPhiRow)),')'];
disp(str);
figPhi = figure;
axPhi = axes(figPhi);
surf(axPhi,xV,yV,transpose(phiV));
axPhi.XLabel.String = 'x'; %'\xi_0';
axPhi.YLabel.String = 'y'; %'\eta_0/\eta';
title('values of \phi=x*sin(\phi)-y*cos(\phi)');
savefig('Fig2B');

% calculate gradient numerically
% xSpacing = (xV(end)-xV(1))/length(xV);
% ySpacing = (yV(end)-yV(1))/length(yV);
[phiGX,phiGY] = gradient(phiV,xSpacing,ySpacing);
% min and max
[minPhiGX,minPhiGXInd] = min(phiGX(:));
[minPhiGXRow,minPhiGXCol] = ind2sub(size(phiGX),minPhiGXInd);
[maxPhiGX,maxPhiGXInd] = max(phiGX(:));
[maxPhiGXRow,maxPhiGXCol] = ind2sub(size(phiGX),maxPhiGXInd);
[minPhiGY,minPhiGYInd] = min(phiGY(:));
[minPhiGYRow,minPhiGYCol] = ind2sub(size(phiGY),minPhiGYInd);
[maxPhiGY,maxPhiGYInd] = max(phiGY(:));
[maxPhiGYRow,maxPhiGYCol] = ind2sub(size(phiGY),maxPhiGYInd);
str = ['minPhiGX(x,y) = ',num2str(minPhiGX),...
    '(',num2str(yV(minPhiGXCol)),...
    ',',num2str(xV(minPhiGXRow)),')'];
disp(str);
str = ['maxPhiGX(x,y) = ',num2str(maxPhiGX),...
    '(',num2str(yV(maxPhiGXCol)),...
    ',',num2str(xV(maxPhiGXRow)),')'];
disp(str);
str = ['minPhiGY(x,y) = ',num2str(minPhiGY),...
    '(',num2str(yV(minPhiGYCol)),...
    ',',num2str(xV(minPhiGYRow)),')'];
disp(str);
str = ['maxPhiGY(x,y) = ',num2str(maxPhiGY),...
    '(',num2str(yV(maxPhiGYCol)),...
    ',',num2str(xV(maxPhiGYRow)),')'];
disp(str);
% plot
figPhiG = figure;
axPhiG = axes(figPhiG);
contour(xV,yV,transpose(phiV));
hold on;
quiver(xV,yV,phiGY',phiGX');
hold off;
axPhiG.XLabel.String = 'x';
axPhiG.YLabel.String = 'y';
title('contour and gradient of \phi=x*sin(\phi)-y*cos(\phi)');
savefig('Fig2D');
fclose('all');

function plotCurve(x,y,gotPhi)
    lb = -pi/2;
    ub = pi/2;
    xPlot = lb:(ub-lb)/100:ub;
    y2 = zeros(1,length(xPlot));
    y1 = xPlot;
    for iy2 = 1:length(y2)
        y2(iy2) = x*sin(y1(iy2))-y*cos(y1(iy2));
    end
    figure % opens new figure window
    plot(xPlot,y1,'b-',xPlot,y2,'g-',...
        gotPhi,x*sin(gotPhi)-y*cos(gotPhi),'r.','markersize',18)
    ax = gca;
    ax.XLim = [-pi/2,pi/2];
    ax.YLim = [-pi/2,pi/2];
    grid on
end
