# Supplementary material for: The symmetry of the Kepler problem, the inverse Ligon-Schaaf mapping and the Birkhoff conjecture
Source: PLoS One. 2018 Sep 13;13(9):e0203821. doi: 10.1371/journal.pone.0203821 (PMC6136791; doi:10.1371/journal.pone.0203821)
Supplement: S1 Software — This .zip file contains all of the MATLAB software used to create data and diagrams in the paper (details in supporting information). (ZIP) [file pone.0203821.s011.zip › LSPlotsToo.m]

% fh = openfig('Fig2B');
% fh.PaperUnits = 'inches';
% fh.PaperPosition = [0,0,3.75,3.75];
% print('Fig2B.tiff','-dtiff','-r300');
% close(fh);
% 
% fh = openfig('Fig2C');
% fh.PaperUnits = 'inches';
% fh.PaperPosition = [0,0,3.75,3.75];
% print('Fig2C.tiff','-dtiff','-r300');
% close(fh);
% 
% fh = openfig('Fig2D');
% fh.PaperUnits = 'inches';
% fh.PaperPosition = [0,0,3.75,3.75];
% print('Fig2D.tiff','-dtiff','-r300');
% close(fh);

% fh = openfig('Fig3A');
% fh.PaperUnits = 'inches';
% fh.PaperPosition = [0,0,3.75,3.75];
% print('Fig3A.tiff','-dtiff','-r300');
% close(fh);
% 
% fh = openfig('Fig3B');
% fh.PaperUnits = 'inches';
% fh.PaperPosition = [0,0,3.75,3.75];
% print('Fig3B.tiff','-dtiff','-r300');
% close(fh);

% fh = openfig('S3_FigA');
% fh.PaperUnits = 'inches';
% fh.PaperPosition = [0,0,3.75,3.75];
% print('S3_FigA.tiff','-dtiff','-r300');
% close(fh);
% 
% fh = openfig('S3_FigB');
% fh.PaperUnits = 'inches';
% fh.PaperPosition = [0,0,3.75,3.75];
% print('S3_FigB.tiff','-dtiff','-r300');
% close(fh);
% 
% fh = openfig('S3_FigC');
% fh.PaperUnits = 'inches';
% fh.PaperPosition = [0,0,3.75,3.75];
% print('S3_FigC.tiff','-dtiff','-r300');
% close(fh);
% 
% fh = openfig('S3_FigD');
% fh.PaperUnits = 'inches';
% fh.PaperPosition = [0,0,3.75,3.75];
% print('S3_FigD.tiff','-dtiff','-r300');
% close(fh);
% 
% fh = openfig('S4_FigA');
% fh.PaperUnits = 'inches';
% fh.PaperPosition = [0,0,3.75,3.75];
% print('S4_FigA.tiff','-dtiff','-r300');
% close(fh);
% 
% fh = openfig('S4_FigB');
% fh.PaperUnits = 'inches';
% fh.PaperPosition = [0,0,3.75,3.75];
% print('S4_FigB.tiff','-dtiff','-r300');
% close(fh);
% 
% fh = openfig('S4_FigC');
% fh.PaperUnits = 'inches';
% fh.PaperPosition = [0,0,3.75,3.75];
% print('S4_FigC.tiff','-dtiff','-r300');
% close(fh);
% 
% fh = openfig('S4_FigD');
% fh.PaperUnits = 'inches';
% fh.PaperPosition = [0,0,3.75,3.75];
% print('S4_FigD.tiff','-dtiff','-r300');
% close(fh);

fh = openfig('S7_FigA');
fh.PaperUnits = 'inches';
fh.PaperPosition = [0,0,3.75,3.75];
print('S7_FigA.tiff','-dtiff','-r300');
close(fh);

fh = openfig('S7_FigB');
fh.PaperUnits = 'inches';
fh.PaperPosition = [0,0,3.75,3.75];
print('S7_FigB.tiff','-dtiff','-r300');
close(fh);

fh = openfig('S7_FigC');
fh.PaperUnits = 'inches';
fh.PaperPosition = [0,0,3.75,3.75];
print('S7_FigC.tiff','-dtiff','-r300');
close(fh);

fh = openfig('S7_FigD');
fh.PaperUnits = 'inches';
fh.PaperPosition = [0,0,3.75,3.75];
print('S7_FigD.tiff','-dtiff','-r300');
close(fh);
