# Supplementary material for: The symmetry of the Kepler problem, the inverse Ligon-Schaaf mapping and the Birkhoff conjecture
Source: PLoS One. 2018 Sep 13;13(9):e0203821. doi: 10.1371/journal.pone.0203821 (PMC6136791; doi:10.1371/journal.pone.0203821)
Supplement: S1 Software — This .zip file contains all of the MATLAB software used to create data and diagrams in the paper (details in supporting information). (ZIP) [file pone.0203821.s011.zip › MuExplore.m]

% Based on masses, calculate mu, the position of the Lagrangian point L1, 
% and the energy of first singular point.
diary('MuExplore.txt');
disp([newline,'<<<<< MuExplore ',...
    datestr(datetime('now','TimeZone','local'),'yyyy-mm-dd HH:MM:SS'),...
    ' >>>>>']);
disp('');
disp('Sun-Jupiter');
% Sun-Jupiter
M1 = 1.98855e+30; % sun in kg
M2 = 1.89813e+27; % Jupiter in kg
muL1c(M1,M2);

fprintf('\n');
disp('Earth-Moon');
% earth-moon
M1 = 5.97237e+24; % earth in kg
M2 = 7.349e+22; % moon in kg
muL1c(M1,M2);

fprintf('\n');
disp('test .000001');
% One-Millonth
M1 = 1e+26-1e+20; % 
M2 = 1e+20; % 
muL1c(M1,M2);

fprintf('\n');
disp('test .1');
% One-Tenth
M1 = 9e+20; % 
M2 = 1e20; % 
muL1c(M1,M2);

fprintf('\n');
disp('test .3');
% 
M1 = double(7); % 
M2 = double(3); % 
muL1c(M1,M2);

fprintf('\n');
disp('test .5');
% One-Half
M1 = 5; % 
M2 = 5; % 
muL1c(M1,M2);

diary('off');
fclose('all');

function muL1c(M1,M2)
    disp(['M1 = ',num2str(M1,'%f')]);
    disp(['M2 = ',num2str(M2,'%f')]);
    mu = M2/(M1+M2);
    disp(['mu = ',num2str(mu,'%f')]);
    syms rho
    eq1 = rho^5-(3-mu)*rho^4+(3-2*mu)*rho^3+(mu-2)*rho^2+2*mu*rho-mu == 0;
    sol = vpasolve(eq1,rho,[-Inf Inf]);
    rhoC1 = double(sol);
    eq2 = rho^5-(3-mu)*rho^4+(3-2*mu)*rho^3-mu*rho^2+2*mu*rho-mu == 0;
    sol = vpasolve(eq2,rho,[-Inf Inf]);
    rhoC2 = double(sol);
    eq3 = rho^5+(3-mu)*rho^4+(3-2*mu)*rho^3-mu*rho^2-2*mu*rho-mu == 0;
    sol = vpasolve(eq3,rho,[-Inf Inf]);
    rhoC3 = double(sol);
    % q1C = rhoC + 1-mu;
    % cC = -mu/(sqrt((q1C(1)+mu-1)^2+q(2)^2))...
    %         -(1-mu)/(sqrt((q(1)+mu)^2+q(2)^2))...
    rhoC = rhoC1;
    cC = -mu/rhoC-(1-mu)/(rhoC+1)-(rhoC+1-mu)^2/2;
    disp('Abraham-Marsden (I)');
    disp(['rho1 = ',num2str(rhoC1,'%f')]);
    disp(['c1 = ',num2str(cC,'%f')]);
    rhoC = rhoC2;
    cC = -mu/rhoC-(1-mu)/(rhoC+1)-(rhoC+1-mu)^2/2;
    disp('Abraham-Marsden (II)');
    disp(['rho2 = ',num2str(rhoC2,'%f')]);
    disp(['c2 = ',num2str(cC,'%f')]);
    rhoC = rhoC3;
    cC = -mu/rhoC-(1-mu)/(rhoC+1)-(rhoC+1-mu)^2/2;
    disp('Abraham-Marsden (III)');
    disp(['rho3 = ',num2str(rhoC3,'%f')]);
    disp(['c3 = ',num2str(cC,'%f')]);
    
    syms r;
    eq1 = (1-mu)/(1-r)^2 == mu/r^2+(1-mu)-r;
    sol = vpasolve(eq1,r,[-Inf Inf]);
    r1 = double(sol);
    eq2 = (1-mu)/(1+r)^2+mu/r^2 == (1-mu)+r;
    sol = vpasolve(eq2,r,[-Inf Inf]);
    r2 = double(sol);
    eq3 = (1-mu)/(1-r)^2+mu/(2-r)^2 == mu+1-r;
    sol = vpasolve(eq3,r,[-Inf Inf]);
    r3 = double(sol);
%     r1 = 1-mu-r1;
    rhoC = r1;
    cC = -mu/rhoC-(1-mu)/(rhoC+1)-(rhoC+1-mu)^2/2;
    disp('Wiki 1 = Abraham-Marsden (II)');
    disp(['r1 = ',num2str(r1,'%f')]);
    disp(['c1x = ',num2str(cC,'%f')]);
%     r2 = 1-mu+r2;
    rhoC = r2;
    cC = -mu/rhoC-(1-mu)/(rhoC+1)-(rhoC+1-mu)^2/2;
    disp('Wiki 2 = Abraham-Marsden (III)');
    disp(['r2 = ',num2str(r2,'%f')]);
    disp(['c2x = ',num2str(cC,'%f')]);
%     r3 = -mu-1+r3;
    rhoC = r3;
    cC = -mu/rhoC-(1-mu)/(rhoC+1)-(rhoC+1-mu)^2/2;
    disp('Wiki 3 NOT = Abraham-Marsden (I)');
    disp(['r3 = ',num2str(r3,'%f')]);
    disp(['c3x = ',num2str(cC,'%f')]);
    %
    r4 = 2-r3;
    rhoC = r4;
    cC = -mu/rhoC-(1-mu)/(rhoC+1)-(rhoC+1-mu)^2/2;
    disp('Wiki 4 (r4 = 2-r3)  = Abraham-Marsden (I)');
    disp(['r4 = ',num2str(r4,'%f')]);
    disp(['c4x = ',num2str(cC,'%f')]);
    
    disp('radius of Hill spheres (approximation)');
    % radius of Hill sphere of earth
    rHSeA = 1-7*mu/(12*(1-mu));
    % radius of Hill sphere of moon
    rHSmA = nthroot(mu/(3*(1-mu)),3);
    disp(['rHSeA = ',num2str(rHSeA,'%f'),...
        ', rHSmA = ',num2str(rHSmA,'%f')]);
    
    % r1 = rhoC2 is distance of L1 to moon = rHSmE
    % 1-r1 = distance earth-moon - L1-moon = earth-L1 = rHSeE
    rHSmE = abs(rhoC2);
    rHSeE = abs(1-rhoC1);
    disp('radius of Hill spheres (exact)');
    disp(['rHSeE = ',num2str(rHSeE,'%f'),...
        ', rHSmE = ',num2str(rHSmE,'%f')]);
end
