# Supplementary material for: The symmetry of the Kepler problem, the inverse Ligon-Schaaf mapping and the Birkhoff conjecture
Source: PLoS One. 2018 Sep 13;13(9):e0203821. doi: 10.1371/journal.pone.0203821 (PMC6136791; doi:10.1371/journal.pone.0203821)
Supplement: S1 Software — This .zip file contains all of the MATLAB software used to create data and diagrams in the paper (details in supporting information). (ZIP) [file pone.0203821.s011.zip › MuPlanets.m]

% Based on masses, calculate mu, the position of the Lagrangian point L1, 
% and the energy of first singular point.
diary('MuPlanets.txt');
disp([newline,'<<<<< MuPlanets ',...
    datestr(datetime('now','TimeZone','local'),'yyyy-mm-dd HH:MM:SS'),...
    ' >>>>>']);
disp('');

MSun = 1.98855e+30; % sun in kg
MMercury = 3.301e+23;
MVenus = 4.867e+24;
MEarth = 5.97237e+24; % earth in kg
MMoon = 7.346e+22; % moon in kg
MMars = 6.417e+23;
MJupiter = 1.89813e+27; % Jupiter in kg
MIo = 8.93e+22;
MEuropa = 4.80e+22;
MGanymede = 1.48e+23;
MCallisto = 1.08e+23;
MSaturn = 5.685e+26;
MTitan = 1.35e+23;
MUranus = 8.682e+25;
MTitania = 3.52e+21;
MOberon = 3.01e+21;
MNeptune = 1.024e+26;
MTriton = 2.14e+22;

disp('Sun-Mercury');
muFunc(MSun,MMercury);

disp('Sun-Venus');
muFunc(MSun,MVenus);

disp('Sun-Earth');
muFunc(MSun,MEarth);

disp('Earth-Moon');
muFunc(MEarth,MMoon);

disp('Sun-Mars');
muFunc(MSun,MMars);

disp('Sun-Jupiter');
muFunc(MSun,MJupiter);

disp('Jupiter-Io');
muFunc(MJupiter,MIo);

disp('Jupiter-Europa');
muFunc(MJupiter,MEuropa);

disp('Jupiter-Ganymede');
muFunc(MJupiter,MGanymede);

disp('Jupiter-Callisto');
muFunc(MJupiter,MCallisto);

disp('Sun-Saturn');
muFunc(MSun,MSaturn);

disp('Saturn-Titan');
muFunc(MSaturn,MTitan);

disp('Sun-Uranus');
muFunc(MSun,MUranus);

disp('Uranus-Titania');
muFunc(MUranus,MTitania);

disp('Uranus-Oberon');
muFunc(MUranus,MOberon);

disp('Sun-Neptune');
muFunc(MSun,MNeptune);

disp('Neptune-Triton');
muFunc(MNeptune,MTriton);

% fprintf('\n');
% disp('test .000001');
% % One-Millonth
% M1 = 1e+26-1e+20; % 
% M2 = 1e+20; % 
% muL1c(M1,M2);
% 
% fprintf('\n');
% disp('test .1');
% % One-Tenth
% M1 = 9e+20; % 
% M2 = 1e20; % 
% muL1c(M1,M2);
% 
% fprintf('\n');
% disp('test .3');
% % 
% M1 = double(7); % 
% M2 = double(3); % 
% muL1c(M1,M2);
% 
% fprintf('\n');
% disp('test .5');
% % One-Half
% M1 = 5; % 
% M2 = 5; % 
% muL1c(M1,M2);

diary('off');
fclose('all');

function muFunc(M1,M2)
    disp(['M1 = ',num2str(M1,'%e')]);
    disp(['M2 = ',num2str(M2,'%e')]);
    mu = M2/(M1+M2);
    disp(['mu = ',num2str(mu,'%e')]);
end
