# Supplementary material for: The symmetry of the Kepler problem, the inverse Ligon-Schaaf mapping and the Birkhoff conjecture
Source: PLoS One. 2018 Sep 13;13(9):e0203821. doi: 10.1371/journal.pone.0203821 (PMC6136791; doi:10.1371/journal.pone.0203821)
Supplement: S1 Software — This .zip file contains all of the MATLAB software used to create data and diagrams in the paper (details in supporting information). (ZIP) [file pone.0203821.s011.zip › SPF.m]

function [rc,xi,eta] = SPF(x,y)
% SPF, stereographic projection forward
    rc = 0;
    xi = zeros(1,3);
    eta = zeros(1,3);
    xi(1) = (abs(x)^2-1)/(abs(x)^2+1);
    xi(2) = (2/(abs(x)^2+1))*real(x);
    xi(3) = (2/(abs(x)^2+1))*imag(x);
    eta(1) = real(conj(x)*y);
    eta(2) = ((abs(x)^2+1)/2)*real(y)-eta(1)*real(x);
    eta(3) = ((abs(x)^2+1)/2)*imag(y)-eta(1)*imag(x);
end
