# Supplementary material for: The symmetry of the Kepler problem, the inverse Ligon-Schaaf mapping and the Birkhoff conjecture
Source: PLoS One. 2018 Sep 13;13(9):e0203821. doi: 10.1371/journal.pone.0203821 (PMC6136791; doi:10.1371/journal.pone.0203821)
Supplement: S1 Software — This .zip file contains all of the MATLAB software used to create data and diagrams in the paper (details in supporting information). (ZIP) [file pone.0203821.s011.zip › SPG.m]

function [rc,x,y] = SPG(xi,eta)
% SPF, stereographic projection reverse
    rc = 0;
    x = complex(0,0);
    y = complex(0,0);
    if (length(xi)~=3)||(length(eta)~=3)
        rc = 1;
        return;
    end
    if (xi(1)==1)
        rc = 2;
        return;
    end
    x = complex(xi(2),xi(3))/(1-xi(1));
    y = eta(1)*complex(xi(2),xi(3))+(1-xi(1))*complex(eta(2),eta(3));
end
