# Supplementary material for: The symmetry of the Kepler problem, the inverse Ligon-Schaaf mapping and the Birkhoff conjecture
Source: PLoS One. 2018 Sep 13;13(9):e0203821. doi: 10.1371/journal.pone.0203821 (PMC6136791; doi:10.1371/journal.pone.0203821)
Supplement: S1 Data — (ZIP) [file pone.0203821.s012.zip]

Archive with 8 entries (8 files):
- CCgridEarthMoon.mat
- CCgridOneHalf.mat
- CCgridOneTenth.mat
- CCgridSunEarth.mat
- CCgridSunJupiter.mat
- CCgridSunMars.mat
- CCgridZero.mat
- CCminSummary.xlsx
