# Supplementary material for: The symmetry of the Kepler problem, the inverse Ligon-Schaaf mapping and the Birkhoff conjecture
Source: PLoS One. 2018 Sep 13;13(9):e0203821. doi: 10.1371/journal.pone.0203821 (PMC6136791; doi:10.1371/journal.pone.0203821)
Supplement: S1 Data — (ZIP) [file pone.0203821.s012.zip › CCminSummary.xlsx]

## Sheet: Sheet1
mu	c	c	w1s	w2s	z1s	z2s	w1f	w2f	z1f	z2f	CC	w1e	w2e	z1e	z2e	EF	X	L	HK	HC	rdHP	comments
Zero
0	<=	-1.5	-0.7	-0.3	-0.1	0.1	-0.7	-0.3	-0.1	0.1	4.9941e-12	-0.49182	-0.50432	-0.5071	0.4935	1	0.99692	-0.99691	-0.5031	-1.5	0.99831
0	<=	-1.5	-0.7	-0.3	-0.1	0.2	-0.7	-0.3	-0.1	0.2	5.671e-09	-0.69999	-0.026403	-0.029036	0.70744	2	0.99199	-0.99193	-0.50811	-1.5	0.99461
0	<=	-1.5	-0.7	-0.3	-0.1	0.3	-0.7	-0.3	-0.1	0.3	2.9292e-11	-0.27963	-0.64473	-0.64747	0.28555	1	0.99463	-0.99458	-0.50542	-1.5	0.99618
0	<=	-1.5	-0.7	-0.3	-0.1	0.5	-0.68396	-0.29044	-0.10309	0.49662	5.7387e-08	-0.54594	0.42939	0.4503	0.54581	2	0.98311	-0.98267	-0.51733	-1.5	0.98495
0	<=	-1.5	-0.7	-0.3	-0.1	0.7	-0.67695	-0.19781	-0.19848	0.67819	1.7936e-11	-0.67695	-0.19781	-0.19848	0.67819	1	0.99673	-0.99673	-0.50329	-1.5	0.9954
0	<=	-1.5	-0.7	-0.3	-0.1	0.9	-0.62464	-0.17198	-0.1766	0.69713	3.4139e-07	-0.55654	-0.41049	-0.4367	0.55673	2	0.97888	-0.9782	-0.5218	-1.5	0.98097
0	<=	-1.5	-0.7	-0.04	0	0.015	-0.7	-0.04	0	0.015	1.8165e-10	-0.46333	0.53654	0.53095	0.45623	1	0.99261	-0.99253	-0.50747	-1.5	0.97289
0	<=	-1.5	-0.7	0	0	-0.1	-0.7	0	0	-0.1	2.7446e-11	-0.63675	-0.29782	-0.29555	0.6428	1	0.99469	-0.99465	-0.50536	-1.5	0.99579
0	<=	-1.5	-0.7	0	0	-0.05	-0.7	0	0	-0.05	3.2913e-09	0.69658	-0.0017686	-0.0079598	-0.70935	2	0.98848	-0.98827	-0.51173	-1.5	0.99496
0	<=	-1.5	-0.7	0	0	0.05	-0.7	0	0	0.05	1.0092e-11	-0.55546	0.43353	0.43374	0.55867	1	0.99672	-0.99671	-0.50329	-1.5	0.99722
0	<=	-1.5	-0.7	0	0	0.1	-0.7	0	0	0.1	0.00051038	-0.43635	-0.54584	-0.49203	0.46895	2	0.95034	-0.94638	-0.55362	-1.5	0.88519
0	<=	-1.5	-0.47	-0.15	-0.02	0.06	-0.47	-0.15	-0.02	0.06	3.0389e-09	-0.51128	0.48456	0.47264	0.51866	2	0.98861	-0.98841	-0.51159	-1.5	0.97395
0	<=	-1.5	-0.47	0.13	0.001	0.015	-0.47	0.13	0.001	0.015	2.0295e-13	-0.57537	0.40776	0.40873	0.57752	1	0.99791	-0.9979	-0.5021	-1.5	0.99909
0	<=	-1.5	-0.45	0.001	0.001	-0.01	-0.45	0.001	0.001	-0.01	0.0076013	-0.66382	-0.16186	-0.20871	0.66119	2	0.94759	-0.94539	-0.55683	-1.5022	0.91496
0	<=	-1.5	0.001	0.7	0.1	0.001	0.001	0.7	0.1	0.001	3.6282e-09	0.62861	0.30718	0.32156	-0.62881	2	0.98832	-0.98811	-0.51189	-1.5	0.98627
0	<=	-1.5	0.1	0.1	0.1	0.1	0.1	0.1	0.1	0.1	8.5807e-06	0.55022	0.44198	0.45501	-0.51359	2	0.96891	-0.9674	-0.5326	-1.5	0.91463
0	<=	-1.5	0.1	0.1	0.1	0.3	0.1	0.1	0.1	0.3	2.0576e-05	-0.46033	0.49331	0.53413	0.47435	2	0.96556	-0.9637	-0.5363	-1.5	0.98599
0	<=	-1.5	0.1	0.1	0.1	0.5	0.1	0.1	0.1	0.5	2.0257e-07	-0.59414	0.37534	0.3924	0.57649	2	0.9802	-0.9796	-0.5204	-1.5	0.95452
0	<=	-1.5	0.1	0.1	0.1	0.7	0.1	0.1	0.1	0.7	-133766	-0.34951	-0.49041	0.30493	0.55201	-2	0.76035	-0.086779	-0.86486	-0.95164	0.97542
0	<=	-1.5	0.1	0.1	0.1	0.9	-0.034814	0.091332	0.091332	0.69584	2.2667e-08	-0.4023	0.57443	0.58565	0.38763	2	0.98505	-0.98471	-0.51529	-1.5	0.97239
0	<=	-1.5	0.1	0.1	0.3	0.1	0.1	0.1	0.3	0.1	1.4964e-10	-0.30804	0.63101	0.63655	0.31049	1	0.99466	-0.99462	-0.50538	-1.5	0.99784
0	<=	-1.5	0.1	0.1	0.3	0.3	0.1	0.1	0.3	0.3	8.1308e-12	-0.51428	0.48198	0.48659	0.51206	1	0.99576	-0.99573	-0.50427	-1.5	0.99376
0	<=	-1.5	0.1	0.1	0.3	0.5	0.1	0.1	0.3	0.5	3.3808e-11	-0.26585	0.65405	0.64999	0.27118	1	0.99449	-0.99444	-0.50556	-1.5	0.98666
0	<=	-1.5	0.1	0.1	0.3	0.7	0.092174	0.098903	0.29133	0.67752	9.4575e-10	0.46727	0.52097	0.524	-0.47685	1	0.9917	-0.9916	-0.5084	-1.5	0.99563
0	<=	-1.5	0.1	0.1	0.3	0.9	-0.092777	0.13216	0.24653	0.6646	3.4828e-07	-0.54045	0.43674	0.42318	0.56296	2	0.97883	-0.97814	-0.52186	-1.5	0.97217
0	<=	-1.5	0.1	0.1	0.5	0.1	0.1	0.1	0.5	0.1	3.8859e-08	-0.5487	0.44449	0.42491	0.55203	2	0.98393	-0.98354	-0.51646	-1.5	0.95559
0	<=	-1.5	0.1	0.1	0.5	0.3	0.1	0.1	0.5	0.3	9.1588e-08	-0.55064	0.42482	0.43195	0.563	2	0.98723	-0.98703	-0.51302	-1.5	0.99425
0	<=	-1.5	0.1	0.1	0.5	0.5	0.1	0.1	0.5	0.5	0.00054654	-0.037952	0.65919	0.71683	0.011495	2	0.94996	-0.94594	-0.55406	-1.5	0.9779
0	<=	-1.5	0.1	0.1	0.5	0.7	0.035975	0.11878	0.4283	0.58306	0.0084877	-0.57422	0.28317	0.34446	0.63552	2	0.93246	-0.92494	-0.57506	-1.5	0.97557
0	<=	-1.5	0.1	0.1	0.5	0.9	-0.19869	0.22828	0.40945	0.65161	6.9544e-10	-0.49802	-0.50533	-0.49706	0.49017	1	0.99072	-0.99059	-0.50941	-1.5	0.96563
0	<=	-1.5	0.1	0.1	0.7	0.1	0.1	0.1	0.7	0.1	1.9347e-11	-0.63926	-0.29994	-0.30149	0.63809	1	0.99666	-0.99666	-0.50335	-1.5	0.99279
0	<=	-1.5	0.1	0.1	0.7	0.3	0.099067	0.10029	0.69616	0.29818	2.6095e-10	-0.68712	-0.13281	-0.13104	0.69657	1	0.99216	-0.99206	-0.50794	-1.5	0.9969
0	<=	-1.5	0.1	0.1	0.7	0.5	0.052167	0.13103	0.60177	0.41857	1.071e-07	-0.4475	-0.5243	-0.53935	0.46442	2	0.98172	-0.9812	-0.5188	-1.5	0.99465
0	<=	-1.5	0.1	0.1	0.7	0.7	-0.1	0.25	0.55	0.5	0.0074823	-0.50888	-0.42859	-0.38729	0.58371	2	0.93336	-0.92606	-0.57394	-1.5	0.92641
0	<=	-1.5	0.1	0.1	0.7	0.9	-0.41267	0.43904	0.50485	0.52941	1.8194e-10	-0.45117	0.53839	0.54284	0.45464	1	0.99478	-0.99475	-0.50526	-1.5	0.99752
0	<=	-1.5	0.1	0.1	0.9	0.1	0.068478	0.18578	0.73361	0.068478	6.0934e-07	-0.49191	0.51095	0.48278	0.49114	2	0.97733	-0.97654	-0.52346	-1.5	0.92785
0	<=	-1.5	0.1	0.1	0.9	0.3	0.020589	0.24302	0.7043	0.21005	0.0096702	-0.00088072	0.68659	0.67284	-0.086005	2	0.93151	-0.92377	-0.57623	-1.5	0.87152
0	<=	-1.5	0.1	0.1	0.9	0.5	-0.089207	0.36565	0.69165	0.33371	1.1452e-14	0.0097124	0.70611	0.7071	-0.010154	2	0.99879	-0.99879	-0.50121	-1.5	0.99898
0	<=	-1.5	0.1	0.1	0.9	0.7	-0.29483	0.52768	0.618	0.3906	2.5002e-13	-0.5146	0.48498	0.48386	0.51383	1	0.99817	-0.99817	-0.50183	-1.5	0.99448
0	<=	-1.5	0.1	0.1	0.9	0.9	-0.39283	0.51581	0.55627	0.45822	2.9153e-13	-0.42855	0.55987	0.56218	0.42965	1	0.99776	-0.99775	-0.50225	-1.5	0.99905
0	<=	-1.5	0.1	0.4	0.6	-0.25	0.1	0.4	0.6	-0.25	2.1823e-10	-0.29303	-0.6397	-0.64207	0.29633	1	0.99515	-0.99513	-0.50489	-1.5	0.99528
0	<=	-1.5	0.1	0.4	0.6	-0.2	0.1	0.4	0.6	-0.2	9.414e-10	0.42681	0.55746	0.55305	-0.43774	1	0.9904	-0.99027	-0.50974	-1.5	0.98566
0	<=	-1.5	0.1	0.4	0.6	-0.15	0.1	0.4	0.6	-0.15	0.00042582	0.48377	0.52698	0.46673	-0.47091	2	0.95134	-0.94754	-0.55246	-1.5	0.83865
0	<=	-1.5	0.1	0.4	0.6	-0.1	0.1	0.4	0.6	-0.1	0.0046326	0.56104	0.32916	0.40401	-0.59193	2	0.93672	-0.93016	-0.56984	-1.5	0.96572
0	<=	-1.5	0.1	0.4	0.6	-0.05	0.1	0.4	0.6	-0.05	6.5056	0.42796	0.37073	0.45745	-0.58209	2	0.86868	-0.83741	-0.66259	-1.5	0.95337
Sun-Mars
3.227e-07	<=	-1.5001	-0.7	-0.3	-0.1	0.1	-0.7	-0.3	-0.1	0.1	5.1325e-07	0.2044	-0.66448	-0.67958	-0.1986	2	0.98459	-0.98433	-0.51577	-1.5001	0.992
3.227e-07	<=	-1.5001	-0.7	-0.3	-0.1	0.2	-0.7	-0.3	-0.1	0.2	3.034e-07	-0.53722	0.44431	0.45807	0.5387	2	0.98604	-0.98585	-0.51425	-1.5001	0.99097
3.227e-07	<=	-1.5001	-0.7	-0.3	-0.1	0.3	-0.7	-0.3	-0.1	0.3	5.8072e-08	-0.40195	-0.57315	-0.57662	0.40865	2	0.98955	-0.98949	-0.51062	-1.5001	0.99327
3.227e-07	<=	-1.5001	-0.7	-0.3	-0.1	0.5	-0.68391	-0.29041	-0.1031	0.49661	1.2698e-08	-0.48601	0.50969	0.50925	0.48627	1	0.99178	-0.99178	-0.50832	-1.5001	0.98813
3.227e-07	<=	-1.5001	-0.7	-0.3	-0.1	0.7	-0.66655	-0.19353	-0.1996	0.67894	1.2561e-08	-0.67594	-0.19745	-0.19745	0.67596	1	0.9918	-0.9918	-0.50831	-1.5001	0.98838
3.227e-07	<=	-1.5001	-0.7	-0.3	-0.1	0.9	-0.65251	-0.17578	-0.17849	0.68517	1.2564e-08	-0.68062	-0.18044	-0.18067	0.6807	1	0.9918	-0.9918	-0.50831	-1.5001	0.98855
3.227e-07	<=	-1.5001	-0.7	-0.04	0	0.015	-0.7	-0.04	0	0.015	1.1315e-06	0.13825	0.67832	0.69295	-0.15117	2	0.98227	-0.98188	-0.51822	-1.5001	0.99312
3.227e-07	<=	-1.5001	-0.7	0	0	-0.1	-0.7	0	0	-0.1	1.3045e-05	-0.60427	0.37469	0.37436	0.57208	2	0.97295	-0.97191	-0.52819	-1.5001	0.91449
3.227e-07	<=	-1.5001	-0.7	0	0	-0.05	-0.7	0	0	-0.05	-5.94796e+11	-0.69989	-6.5712e-05	-6.5712e-05	-0.050062	2	0.49235	0.070076	-2.0626	-1.9924	0.002527
3.227e-07	<=	-1.5001	-0.7	0	0	0.05	-0.7	0	0	0.05	-5.59907e+11	-0.69989	6.5712e-05	-6.5712e-05	0.050062	2	0.49235	-0.070076	-2.0626	-2.1326	0.002527
3.227e-07	<=	-1.5001	-0.7	0	0	0.1	-0.7	0	0	0.1	4.4854e-05	-0.21263	0.67108	0.66444	0.17311	2	0.96701	-0.96541	-0.53469	-1.5001	0.91878
3.227e-07	<=	-1.5001	-0.47	-0.15	-0.02	0.06	-0.47	-0.15	-0.02	0.06	6.1681e-05	0.46833	0.48381	0.51584	-0.49585	2	0.96537	-0.96359	-0.53652	-1.5001	0.9932
3.227e-07	<=	-1.5001	-0.47	0.13	0.001	0.015	-0.47	0.13	0.001	0.015	-3502.74	-1	0.36264	0.31953	0.99999	-2	2.2336	-2.2317	-0.10022	-2.332	4.9543
3.227e-07	<=	-1.5001	-0.45	0.001	0.001	-0.01	-0.45	0.001	0.001	-0.01	3.2116e-07	0.5886	0.36974	0.37788	-0.59998	2	0.98592	-0.98573	-0.51438	-1.5001	0.9961
3.227e-07	<=	-1.5001	0.001	0.7	0.1	0.001	0.001	0.7	0.1	0.001	-19974.7	1	0.7416	1	-1	-2	3.55	-3.4832	-0.039675	-3.5229	14.4901
3.227e-07	<=	-1.5001	0.1	0.1	0.1	0.1	0.1	0.1	0.1	0.1	0.0024777	0.60512	0.30927	0.25184	-0.64675	2	0.94353	-0.93849	-0.56164	-1.5001	0.92213
3.227e-07	<=	-1.5001	0.1	0.1	0.1	0.3	0.1	0.1	0.1	0.3	0.00016029	-0.1037	0.66123	0.70419	0.12758	2	0.96013	-0.95772	-0.54239	-1.5001	0.98863
3.227e-07	<=	-1.5001	0.1	0.1	0.1	0.5	0.1	0.1	0.1	0.5	0.00053767	-0.28707	0.60627	0.62012	0.3441	2	0.95292	-0.94948	-0.55062	-1.5001	0.96659
3.227e-07	<=	-1.5001	0.1	0.1	0.1	0.7	0.1	0.1	0.1	0.7	-147343	0.15804	0.12139	0.69412	0.48686	-2	0.75855	-0.014634	-0.86896	-0.88359	1.1407
3.227e-07	<=	-1.5001	0.1	0.1	0.1	0.9	-0.034827	0.091331	0.09133	0.69582	1.6608e-08	-0.38582	0.58903	0.58834	0.38667	1	0.99146	-0.99146	-0.50865	-1.5001	0.98754
3.227e-07	<=	-1.5001	0.1	0.1	0.3	0.1	0.1	0.1	0.3	0.1	0.00010501	-0.47035	0.47866	0.50212	0.50993	2	0.96251	-0.96039	-0.53971	-1.5001	0.99085
3.227e-07	<=	-1.5001	0.1	0.1	0.3	0.3	0.1	0.1	0.3	0.3	0.00025409	-0.41692	0.55352	0.51864	0.45638	2	0.95747	-0.95469	-0.54541	-1.5001	0.92362
3.227e-07	<=	-1.5001	0.1	0.1	0.3	0.5	0.1	0.1	0.3	0.5	1.0082e-05	-0.52038	0.4633	0.48726	0.50122	2	0.97408	-0.97314	-0.52696	-1.5001	0.95832
3.227e-07	<=	-1.5001	0.1	0.1	0.3	0.7	0.09217	0.098903	0.29132	0.67751	0.000698	0.38604	0.54014	0.56019	-0.44351	2	0.95128	-0.94758	-0.55252	-1.5001	0.97787
3.227e-07	<=	-1.5001	0.1	0.1	0.3	0.9	-0.092796	0.13217	0.24652	0.66458	1.2579e-08	-0.42603	0.56079	0.56066	0.42599	1	0.9918	-0.9918	-0.50831	-1.5001	0.98818
3.227e-07	<=	-1.5001	0.1	0.1	0.5	0.1	0.1	0.1	0.5	0.1	9.4998e-08	-0.45401	0.5392	0.54224	0.44461	2	0.98855	-0.98845	-0.51165	-1.5001	0.97694
3.227e-07	<=	-1.5001	0.1	0.1	0.5	0.3	0.1	0.1	0.5	0.3	9.9174e-07	-0.46747	0.51	0.52707	0.47566	2	0.98268	-0.98232	-0.51778	-1.5001	0.99543
3.227e-07	<=	-1.5001	0.1	0.1	0.5	0.5	0.1	0.1	0.5	0.5	1.94e-08	0.47562	0.51797	0.52151	-0.47406	2	0.99122	-0.9912	-0.5089	-1.5001	0.98942
3.227e-07	<=	-1.5001	0.1	0.1	0.5	0.7	0.035966	0.11879	0.42829	0.58304	3.5527e-06	-0.50164	0.47231	0.47598	0.52635	2	0.97832	-0.97769	-0.52241	-1.5001	0.99043
3.227e-07	<=	-1.5001	0.1	0.1	0.5	0.9	-0.19871	0.22829	0.40944	0.65159	0.00032242	-0.57802	-0.35628	-0.38489	0.59621	2	0.96464	-0.96349	-0.53733	-1.5008	0.97661
3.227e-07	<=	-1.5001	0.1	0.1	0.7	0.1	0.1	0.1	0.7	0.1	0.00018048	-0.64002	0.18901	0.20909	0.68585	2	0.95946	-0.95695	-0.54315	-1.5001	0.9913
3.227e-07	<=	-1.5001	0.1	0.1	0.7	0.3	0.099064	0.10029	0.69615	0.29817	2.0315e-07	-0.59816	0.35725	0.36706	0.60567	2	0.98699	-0.98683	-0.51327	-1.5001	0.99485
3.227e-07	<=	-1.5001	0.1	0.1	0.7	0.5	0.052159	0.13104	0.60175	0.41855	3.7795e-05	-0.53895	-0.46882	-0.45053	0.50462	2	0.96789	-0.96637	-0.53373	-1.5001	0.89025
3.227e-07	<=	-1.5001	0.1	0.1	0.7	0.7	-0.10002	0.25002	0.54998	0.49998	0.0003381	-0.34049	-0.5712	-0.60542	0.38344	2	0.95576	-0.95275	-0.54735	-1.5001	0.98697
3.227e-07	<=	-1.5001	0.1	0.1	0.7	0.9	-0.41189	0.43846	0.50481	0.52956	1.0946e-05	-0.53647	0.45374	0.46946	0.50957	2	0.97373	-0.97275	-0.52735	-1.5001	0.94108
3.227e-07	<=	-1.5001	0.1	0.1	0.9	0.1	0.068473	0.1858	0.73358	0.068473	2.1964e-07	-0.46966	0.52079	0.51385	0.48052	2	0.98675	-0.98658	-0.51352	-1.5001	0.98173
3.227e-07	<=	-1.5001	0.1	0.1	0.9	0.3	0.020579	0.24304	0.70428	0.21004	0.0010109	0.28644	0.64452	0.59042	-0.32069	2	0.9489	-0.9448	-0.5553	-1.5001	0.86692
3.227e-07	<=	-1.5001	0.1	0.1	0.9	0.5	-0.089229	0.36568	0.69163	0.33369	7.0779e-07	-0.43431	0.54144	0.5589	0.43535	2	0.98369	-0.98338	-0.51672	-1.5001	0.99233
3.227e-07	<=	-1.5001	0.1	0.1	0.9	0.7	-0.29405	0.52671	0.61804	0.39082	1.9781e-07	-0.57828	0.40648	0.39415	0.5762	2	0.98699	-0.98683	-0.51327	-1.5001	0.96679
3.227e-07	<=	-1.5001	0.1	0.1	0.9	0.9	-0.39218	0.51517	0.5562	0.4583	1.2556e-08	-0.45258	0.5394	0.53956	0.45265	1	0.9918	-0.9918	-0.5083	-1.5001	0.98858
3.227e-07	<=	-1.5001	0.1	0.4	0.6	-0.25	0.1	0.4	0.6	-0.25	2.2857e-08	0.51285	0.48375	0.48519	-0.50847	2	0.99098	-0.99096	-0.50914	-1.5001	0.9837
3.227e-07	<=	-1.5001	0.1	0.4	0.6	-0.2	0.1	0.4	0.6	-0.2	-2729.99	0.91675	0.90878	0.53207	-0.5422	-2	2.2434	-1.9612	-0.099347	-2.0605	2.6019
3.227e-07	<=	-1.5001	0.1	0.4	0.6	-0.15	0.1	0.4	0.6	-0.15	1.9614e-05	0.57573	0.36487	0.36591	-0.6104	2	0.97108	-0.96988	-0.53023	-1.5001	0.9889
3.227e-07	<=	-1.5001	0.1	0.4	0.6	-0.1	0.1	0.4	0.6	-0.1	1.2619e-08	-0.66316	-0.23618	-0.23642	0.66357	1	0.99179	-0.99179	-0.50831	-1.5001	0.989
3.227e-07	<=	-1.5001	0.1	0.4	0.6	-0.05	0.1	0.4	0.6	-0.05	0.0017168	0.3681	0.54487	0.5718	-0.43133	2	0.94538	-0.94066	-0.55944	-1.5001	0.97672
Sun-Earth
3.0034e-06	<=	-1.5004	-0.7	-0.3	-0.1	0.1	-0.7	-0.3	-0.1	0.1	2.327e-06	-0.019036	-0.70083	-0.7008	0.01904	2	0.98301	-0.98301	-0.51743	-1.5004	0.97601
3.0034e-06	<=	-1.5004	-0.7	-0.3	-0.1	0.2	-0.7	-0.3	-0.1	0.2	2.3645e-05	-0.47451	-0.51283	-0.49695	0.49014	2	0.97536	-0.97486	-0.52558	-1.5004	0.96094
3.0034e-06	<=	-1.5004	-0.7	-0.3	-0.1	0.3	-0.7	-0.3	-0.1	0.3	2.3494e-06	-0.3398	-0.61322	-0.61321	0.3398	1	0.98299	-0.98299	-0.51745	-1.5004	0.97599
3.0034e-06	<=	-1.5004	-0.7	-0.3	-0.1	0.5	-0.68373	-0.2903	-0.10314	0.49657	9.4783e-05	-0.45238	0.50802	0.53787	0.4657	2	0.9689	-0.96783	-0.53261	-1.5004	0.99091
3.0034e-06	<=	-1.5004	-0.7	-0.3	-0.1	0.7	-0.63255	-0.19325	-0.19232	0.68896	2.355e-06	-0.6728	-0.19704	-0.19702	0.67281	2	0.98298	-0.98298	-0.51746	-1.5004	0.97599
3.0034e-06	<=	-1.5004	-0.7	-0.3	-0.1	0.9	-0.60137	-0.16701	-0.17435	0.70461	0.00011315	-0.52784	-0.47592	-0.4667	0.49503	2	0.96797	-0.96681	-0.53364	-1.5004	0.90559
3.0034e-06	<=	-1.5004	-0.7	-0.04	0	0.015	-0.7	-0.04	0	0.015	0.20571	0.098659	-0.61737	-0.71839	-0.038133	2	0.90842	-0.89455	-0.6059	-1.5004	0.95718
3.0034e-06	<=	-1.5004	-0.7	0	0	-0.1	-0.7	0	0	-0.1	-1.20434e+10	-0.70077	0.0031896	0.00013593	-0.096197	2	0.50034	0.13482	-1.9973	-1.8622	0.0095997
3.0034e-06	<=	-1.5004	-0.7	0	0	-0.05	-0.7	0	0	-0.05	0.012424	-0.15476	-0.62497	-0.70577	0.14835	2	0.93465	-0.92808	-0.57236	-1.5004	0.98298
3.0034e-06	<=	-1.5004	-0.7	0	0	0.05	-0.7	0	0	0.05	5.1856e-06	-0.6446	-0.25903	-0.26279	0.65506	2	0.98077	-0.98065	-0.5198	-1.5004	0.98702
3.0034e-06	<=	-1.5004	-0.7	0	0	0.1	-0.7	0	0	0.1	-1.05907e+18	-0.70303	-0.037156	-0.00070293	0.014834	1	0.49586	-0.02091	-2.0336	-2.0522	0.0013503
3.0034e-06	<=	-1.5004	-0.47	-0.15	-0.02	0.06	-0.47	-0.15	-0.02	0.06	43803.7	-0.60533	-0.29961	0.091945	0.51961	2	0.73463	-0.57397	-0.92648	-1.5004	0.61673
3.0034e-06	<=	-1.5004	-0.47	0.13	0.001	0.015	-0.47	0.13	0.001	0.015	2.3737e-06	-0.50518	0.48604	0.48595	0.50535	2	0.98296	-0.98296	-0.51748	-1.5004	0.97602
3.0034e-06	<=	-1.5004	-0.45	0.001	0.001	-0.01	-0.45	0.001	0.001	-0.01	0.00020503	0.48302	0.47137	0.50224	-0.50686	2	0.96465	-0.96313	-0.53731	-1.5004	0.99226
3.0034e-06	<=	-1.5004	0.001	0.7	0.1	0.001	0.001	0.7	0.1	0.001	0.34843	0.23792	0.68782	0.56232	-0.23891	2	0.90299	-0.88724	-0.61321	-1.5004	0.68594
3.0034e-06	<=	-1.5004	0.1	0.1	0.1	0.1	0.1	0.1	0.1	0.1	1.0912e-05	0.54455	0.45115	0.4458	-0.52869	2	0.97832	-0.97804	-0.52241	-1.5004	0.94525
3.0034e-06	<=	-1.5004	0.1	0.1	0.1	0.3	0.1	0.1	0.1	0.3	0.0021761	-0.36303	0.61064	0.55044	0.37563	2	0.94875	-0.94497	-0.55548	-1.5004	0.85501
3.0034e-06	<=	-1.5004	0.1	0.1	0.1	0.5	0.1	0.1	0.1	0.5	2.3847e-06	-0.41476	0.56523	0.5659	0.41376	2	0.98295	-0.98295	-0.51749	-1.5004	0.97587
3.0034e-06	<=	-1.5004	0.1	0.1	0.1	0.7	0.1	0.1	0.1	0.7	9.724e-05	-0.29237	0.61599	0.64851	0.28867	2	0.96882	-0.96775	-0.5327	-1.5005	0.98672
3.0034e-06	<=	-1.5004	0.1	0.1	0.1	0.9	-0.034872	0.091327	0.091326	0.69575	2.6504e-06	-0.51521	0.47407	0.47779	0.51401	2	0.98268	-0.98266	-0.51778	-1.5004	0.97769
3.0034e-06	<=	-1.5004	0.1	0.1	0.3	0.1	0.1	0.1	0.3	0.1	1.9537e-05	-0.498	0.4828	0.47628	0.51787	2	0.97613	-0.97569	-0.52475	-1.5004	0.97681
3.0034e-06	<=	-1.5004	0.1	0.1	0.3	0.3	0.1	0.1	0.3	0.3	2.3716e-06	-0.49528	0.49616	0.49618	0.49527	1	0.98297	-0.98297	-0.51748	-1.5004	0.97597
3.0034e-06	<=	-1.5004	0.1	0.1	0.3	0.5	0.1	0.1	0.3	0.5	0.00011009	-0.50781	0.45035	0.47586	0.53008	2	0.96812	-0.96697	-0.53347	-1.5004	0.99243
3.0034e-06	<=	-1.5004	0.1	0.1	0.3	0.7	0.092156	0.098901	0.29131	0.67747	2.3579e-06	0.40293	0.5737	0.57371	-0.40294	2	0.98298	-0.98298	-0.51746	-1.5004	0.97599
3.0034e-06	<=	-1.5004	0.1	0.1	0.3	0.9	-0.092859	0.13218	0.2465	0.6645	2.748e-06	-0.52176	0.46981	0.46537	0.52254	2	0.98258	-0.98256	-0.51788	-1.5004	0.97191
3.0034e-06	<=	-1.5004	0.1	0.1	0.5	0.1	0.1	0.1	0.5	0.1	3.9294e-06	-0.087928	0.69767	0.69154	0.094311	2	0.98159	-0.98151	-0.51893	-1.5004	0.96603
3.0034e-06	<=	-1.5004	0.1	0.1	0.5	0.3	0.1	0.1	0.5	0.3	2.3764e-06	-0.52893	0.46013	0.46012	0.52893	1	0.98296	-0.98296	-0.51748	-1.5004	0.97593
3.0034e-06	<=	-1.5004	0.1	0.1	0.5	0.5	0.1	0.1	0.5	0.5	4.0245e-06	0.55167	0.42776	0.42486	-0.56009	2	0.98152	-0.98145	-0.519	-1.5004	0.98003
3.0034e-06	<=	-1.5004	0.1	0.1	0.5	0.7	0.035933	0.1188	0.42825	0.58298	8.9639e-06	0.49006	0.48852	0.49843	-0.50176	2	0.979	-0.97877	-0.52168	-1.5004	0.98925
3.0034e-06	<=	-1.5004	0.1	0.1	0.5	0.9	-0.1988	0.22833	0.40941	0.65152	2.3811e-06	-0.56858	-0.41011	-0.41011	0.56859	2	0.98296	-0.98296	-0.51749	-1.5004	0.97595
3.0034e-06	<=	-1.5004	0.1	0.1	0.7	0.1	0.1	0.1	0.7	0.1	0.0026637	-0.21401	0.62024	0.68321	0.22344	2	0.9472	-0.94315	-0.5573	-1.5004	0.98889
3.0034e-06	<=	-1.5004	0.1	0.1	0.7	0.3	0.099053	0.10029	0.6961	0.29815	2.3633e-06	-0.43954	0.54615	0.54619	0.43952	1	0.98298	-0.98298	-0.51747	-1.5004	0.97599
3.0034e-06	<=	-1.5004	0.1	0.1	0.7	0.5	0.052131	0.13106	0.6017	0.41851	1.6945e-05	-0.22736	-0.66515	-0.66295	0.20751	2	0.97668	-0.97628	-0.52416	-1.5004	0.95278
3.0034e-06	<=	-1.5004	0.1	0.1	0.7	0.7	-0.10009	0.25007	0.54993	0.49991	2.3793e-06	0.55247	0.43158	0.43157	-0.55247	1	0.98296	-0.98296	-0.51749	-1.5004	0.97593
3.0034e-06	<=	-1.5004	0.1	0.1	0.7	0.9	-0.41139	0.43805	0.50459	0.52941	0.0015519	-0.57524	0.41975	0.42026	0.51728	2	0.95129	-0.94793	-0.55252	-1.5004	0.85633
3.0034e-06	<=	-1.5004	0.1	0.1	0.9	0.1	0.068456	0.18584	0.73349	0.068456	6.235e-05	-0.46585	0.51527	0.49842	0.48997	2	0.97101	-0.97015	-0.5303	-1.5004	0.95987
3.0034e-06	<=	-1.5004	0.1	0.1	0.9	0.3	0.020544	0.2431	0.70419	0.21	2.4276e-06	0.59563	0.36971	0.3697	-0.59563	2	0.98291	-0.98291	-0.51754	-1.5004	0.97583
3.0034e-06	<=	-1.5004	0.1	0.1	0.9	0.5	-0.089306	0.36578	0.69153	0.33362	2.3615e-06	-0.428	0.55525	0.55526	0.428	2	0.98298	-0.98298	-0.51747	-1.5004	0.97599
3.0034e-06	<=	-1.5004	0.1	0.1	0.9	0.7	-0.2935	0.52597	0.61782	0.39078	2.7642e-06	-0.51015	0.47885	0.47768	0.51462	2	0.98257	-0.98254	-0.5179	-1.5004	0.97863
3.0034e-06	<=	-1.5004	0.1	0.1	0.9	0.9	-0.39202	0.51491	0.5557	0.45785	4.7218e-05	-0.59185	0.3856	0.39213	0.56533	2	0.97234	-0.97159	-0.52885	-1.5004	0.93065
3.0034e-06	<=	-1.5004	0.1	0.4	0.6	-0.25	0.1	0.4	0.6	-0.25	2.374e-06	0.5117	0.4792	0.47919	-0.51173	2	0.98296	-0.98296	-0.51748	-1.5004	0.97597
3.0034e-06	<=	-1.5004	0.1	0.4	0.6	-0.2	0.1	0.4	0.6	-0.2	3.2417e-05	0.4946	0.49128	0.50942	-0.47804	2	0.97402	-0.97342	-0.52702	-1.5004	0.96146
3.0034e-06	<=	-1.5004	0.1	0.4	0.6	-0.15	0.1	0.4	0.6	-0.15	0.00048041	0.46037	0.49044	0.53632	-0.46828	2	0.9594	-0.95724	-0.54321	-1.5004	0.98361
3.0034e-06	<=	-1.5004	0.1	0.4	0.6	-0.1	0.1	0.4	0.6	-0.1	1.744e-06	0.70202	0.030409	0.03288	-0.69876	2	0.9831	-0.98309	-0.51733	-1.5004	0.97187
3.0034e-06	<=	-1.5004	0.1	0.4	0.6	-0.05	0.1	0.4	0.6	-0.05	2.2838e-05	0.43751	0.53925	0.53215	-0.45838	2	0.9755	-0.97501	-0.52543	-1.5004	0.97294
Sun-Jupiter
0.00095362	<=	-1.5188	-0.7	-0.3	-0.1	0.1	-0.7	-0.3	-0.1	0.1	3888.04	-0.46124	-0.25961	-0.54472	0.45036	2	0.77969	-0.69829	-0.82248	-1.5203	0.88589
0.00095362	<=	-1.5188	-0.7	-0.3	-0.1	0.2	-0.7	-0.3	-0.1	0.2	-1.6824e+21	-0.46942	-0.14794	-0.021915	0.063674	-3	0.24677	-0.066264	-8.2105	-7.9648	0.0033309
0.00095362	<=	-1.5188	-0.7	-0.3	-0.1	0.3	-0.7	-0.3	-0.1	0.3	8.0734	0.14842	-0.66678	-0.61167	-0.20352	2	0.88219	-0.87611	-0.64246	-1.5188	0.79422
0.00095362	<=	-1.5188	-0.7	-0.3	-0.1	0.5	-0.67323	-0.28414	-0.10514	0.49478	-0.3182	-0.63789	-0.04207	-0.040405	0.69755	-2	0.89688	-0.89332	-0.62158	-1.5188	0.93936
0.00095362	<=	-1.5188	-0.7	-0.3	-0.1	0.7	-0.27373	-0.14107	-0.083138	0.76152	5.9964	-0.62438	-0.23425	-0.16207	0.64221	2	0.88343	-0.8779	-0.64066	-1.5188	0.84186
0.00095362	<=	-1.5188	-0.7	-0.3	-0.1	0.9	-0.056148	-0.0093612	0.08589	0.75246	1567.86	-0.40468	-0.27903	-0.4698	0.57734	2	0.79566	-0.72945	-0.7898	-1.5188	0.94702
0.00095362	<=	-1.5188	-0.7	-0.04	0	0.015	-0.7	-0.04	0	0.015	-1.08743e+20	-0.7	-0.04	0	0.015	-3	0.49182	-0.021	-2.067	-1.9483	0.0066116
0.00095362	<=	-1.5188	-0.7	0	0	-0.1	-0.7	0	0	-0.1	-4.11405e+13	-0.69937	-7.144e-05	0.0022589	-0.097388	2	0.4986	0.13622	-2.0112	-1.8093	0.013817
0.00095362	<=	-1.5188	-0.7	0	0	-0.05	-0.7	0	0	-0.05	3.0357	-0.46932	-0.47697	-0.47603	0.46966	2	0.89495	-0.89495	-0.62427	-1.5188	0.85758
0.00095362	<=	-1.5188	-0.7	0	0	0.05	-0.7	0	0	0.05	3.1097	-0.52719	-0.41101	-0.4105	0.52837	2	0.89454	-0.89454	-0.62485	-1.5188	0.8584
0.00095362	<=	-1.5188	-0.7	0	0	0.1	-0.7	0	0	0.1	-8.32423e+13	-0.69086	-0.0021505	-0.0025281	0.10043	2	0.48739	-0.13877	-2.1048	-2.1562	0.013768
0.00095362	<=	-1.5188	-0.47	-0.15	-0.02	0.06	-0.47	-0.15	-0.02	0.06	-2.6581e+22	-0.47	-0.15	-0.02	0.06	-3	0.2474	-0.0624	-8.169	-7.7963	0.0028314
0.00095362	<=	-1.5188	-0.47	0.13	0.001	0.015	-0.47	0.13	0.001	0.015	2.7963	-0.31985	0.58829	0.58728	0.32071	-2	0.89613	-0.89613	-0.62263	-1.5187	0.85926
0.00095362	<=	-1.5188	-0.45	0.001	0.001	-0.01	-0.45	0.001	0.001	-0.01	-5.25655e+25	-0.45	0.001	0.001	-0.01	-3	0.2026	0.008998	-12.181	-11.6512	0.0010118
0.00095362	<=	-1.5188	0.001	0.7	0.1	0.001	0.001	0.7	0.1	0.001	-198097530803536	-0.0069223	0.68655	0.091294	-0.0011775	2	0.47973	-0.12534	-2.1726	-2.2219	0.01115
0.00095362	<=	-1.5188	0.1	0.1	0.1	0.1	0.1	0.1	0.1	0.1	56.009	0.50196	0.50402	0.36494	-0.46157	-2	0.85223	-0.83125	-0.68843	-1.5188	0.64685
0.00095362	<=	-1.5188	0.1	0.1	0.1	0.3	0.1	0.1	0.1	0.3	2.8403	-0.33502	0.57949	0.57851	0.33646	2	0.89593	-0.89592	-0.62291	-1.5188	0.85938
0.00095362	<=	-1.5188	0.1	0.1	0.1	0.5	0.1	0.1	0.1	0.5	2.6233	-0.073931	0.66464	0.66654	0.074566	2	0.89704	-0.89704	-0.62136	-1.5188	0.8637
0.00095362	<=	-1.5188	0.1	0.1	0.1	0.7	0.1	0.1	0.1	0.7	2.8901	0.32005	0.5936	0.58287	-0.3181	2	0.89572	-0.8956	-0.6232	-1.5188	0.8458
0.00095362	<=	-1.5188	0.1	0.1	0.1	0.9	-0.036168	0.091106	0.090713	0.69264	2.9798	-0.43349	0.50936	0.50974	0.43363	2	0.89523	-0.89523	-0.62388	-1.5188	0.85902
0.00095362	<=	-1.5188	0.1	0.1	0.3	0.1	0.1	0.1	0.3	0.1	2.611	0.019667	0.6695	0.6694	-0.019651	2	0.89711	-0.89711	-0.62127	-1.5188	0.86114
0.00095362	<=	-1.5188	0.1	0.1	0.3	0.3	0.1	0.1	0.3	0.3	-10457.4	-0.74844	1	1	0.61237	-2	2.9352	-2.9166	-0.058037	-2.9748	8.7347
0.00095362	<=	-1.5188	0.1	0.1	0.3	0.5	0.1	0.1	0.3	0.5	3.0746	-0.49725	0.44691	0.44682	0.4981	2	0.89474	-0.89474	-0.62456	-1.5188	0.8586
0.00095362	<=	-1.5188	0.1	0.1	0.3	0.7	0.091403	0.098798	0.29046	0.67531	70.5266	0.26276	0.52102	0.58977	-0.40081	2	0.849	-0.82521	-0.69368	-1.5188	0.93425
0.00095362	<=	-1.5188	0.1	0.1	0.3	0.9	-0.095975	0.13268	0.24539	0.66043	3.0744	-0.49731	0.44679	0.44786	0.49722	2	0.89475	-0.89474	-0.62455	-1.5188	0.8587
0.00095362	<=	-1.5188	0.1	0.1	0.5	0.1	0.1	0.1	0.5	0.1	1.69269e+09	-0.15219	0.020687	-0.33382	-0.63496	2	0.5382	0.20708	-1.7262	-1.5188	0.59648
0.00095362	<=	-1.5188	0.1	0.1	0.5	0.3	0.1	0.1	0.5	0.3	-1679.62	-0.91304	0.87029	0.49154	0.49934	-2	2.082	-1.7674	-0.11535	-1.8827	2.1932
0.00095362	<=	-1.5188	0.1	0.1	0.5	0.5	0.1	0.1	0.5	0.5	3.0643	0.49005	0.45492	0.45522	-0.49037	2	0.8948	-0.8948	-0.62448	-1.5188	0.85851
0.00095362	<=	-1.5188	0.1	0.1	0.5	0.7	0.034178	0.11934	0.42625	0.57979	-1798.21	-0.99999	1	0.26448	0.5274	-2	2.3481	-1.5837	-0.090687	-1.6741	3.1118
0.00095362	<=	-1.5188	0.1	0.1	0.5	0.9	-0.20346	0.23037	0.40787	0.64755	29497.1	-0.22791	-0.33235	-0.65674	0.38597	2	0.74267	-0.61246	-0.90652	-1.5188	0.92399
0.00095362	<=	-1.5188	0.1	0.1	0.7	0.1	0.1	0.1	0.7	0.1	2.783	-0.29019	0.60234	0.60401	0.29046	2	0.89622	-0.89622	-0.6225	-1.5188	0.86203
0.00095362	<=	-1.5188	0.1	0.1	0.7	0.3	0.098485	0.10047	0.69377	0.29704	9441.95	-0.41961	-0.081501	-0.091375	0.75311	2	0.75825	-0.64693	-0.86965	-1.5188	0.93738
0.00095362	<=	-1.5188	0.1	0.1	0.7	0.5	0.050615	0.13209	0.5986	0.41595	149239	-0.1431	-0.35926	-0.53416	0.52708	2	0.71269	-0.53466	-0.98439	-1.5188	0.88777
0.00095362	<=	-1.5188	0.1	0.1	0.7	0.7	-0.10375	0.2529	0.54715	0.49626	2.6104	-0.010083	0.66972	0.66962	0.010064	2	0.89711	-0.89711	-0.62127	-1.5188	0.86115
0.00095362	<=	-1.5188	0.1	0.1	0.7	0.9	-0.42731	0.44649	0.48895	0.50584	3.0604	-0.4866	0.45871	0.45832	0.4874	2	0.89482	-0.89482	-0.62445	-1.5188	0.85838
0.00095362	<=	-1.5188	0.1	0.1	0.9	0.1	0.067526	0.18848	0.72862	0.067528	2.6171	0.058075	0.66722	0.66721	-0.057946	2	0.89708	-0.89708	-0.62132	-1.5188	0.8612
0.00095362	<=	-1.5188	0.1	0.1	0.9	0.3	0.018683	0.24657	0.69966	0.20792	3.1126	0.5831	0.32679	0.3266	-0.58383	2	0.89433	-0.89432	-0.62514	-1.5188	0.85819
0.00095362	<=	-1.5188	0.1	0.1	0.9	0.5	-0.093436	0.37151	0.68635	0.32967	14.7751	-0.62256	0.096189	0.18873	0.6632	2	0.87228	-0.86207	-0.65714	-1.5188	0.9003
0.00095362	<=	-1.5188	0.1	0.1	0.9	0.7	-0.30725	0.53838	0.59683	0.37148	8.855	-0.49646	0.37774	0.42063	0.56097	-2	0.88078	-0.87477	-0.64452	-1.5188	0.9282
0.00095362	<=	-1.5188	0.1	0.1	0.9	0.9	-0.44269	0.54865	0.48689	0.37767	2.6754	-0.17868	-0.64533	-0.64538	0.17854	2	0.89677	-0.89677	-0.62174	-1.5188	0.86078
0.00095362	<=	-1.5188	0.1	0.4	0.6	-0.25	0.1	0.4	0.6	-0.25	3.0497	0.47971	0.46584	0.46638	-0.47983	2	0.89488	-0.89488	-0.62437	-1.5188	0.85863
0.00095362	<=	-1.5188	0.1	0.4	0.6	-0.2	0.1	0.4	0.6	-0.2	20.2302	0.50851	0.34129	0.44451	-0.54415	2	0.86875	-0.85683	-0.66249	-1.5188	0.92494
0.00095362	<=	-1.5188	0.1	0.4	0.6	-0.15	0.1	0.4	0.6	-0.15	-85.7312	0.5197	-0.02238	0.019616	-0.74077	-2	0.81971	-0.76908	-0.74412	-1.5188	0.96757
0.00095362	<=	-1.5188	0.1	0.4	0.6	-0.1	0.1	0.4	0.6	-0.1	2.8338	0.332	0.58144	0.58096	-0.3319	2	0.89596	-0.89596	-0.62286	-1.5188	0.85897
0.00095362	<=	-1.5188	0.1	0.4	0.6	-0.05	0.1	0.4	0.6	-0.05	3.0145	-0.61294	0.26842	0.26602	0.61315	2	0.89445	-0.89445	-0.62496	-1.5188	0.85693
Earth-Moon
0.012155	<=	-1.5872	-0.7	-0.3	-0.1	0.1	-0.69199	-0.29655	-0.10094	0.099841	2673.62	-0.45023	-0.43049	-0.4256	0.4635	2	0.784	-0.7838	-0.81346	-1.5872	0.7332
0.012155	<=	-1.5872	-0.7	-0.3	-0.1	0.2	-0.68396	-0.28858	-0.11611	0.19614	-1.63047e+25	-0.45479	0.0016643	0.0042318	-0.012975	-3	0.20702	0.011788	-11.6663	-9.2043	0.0088391
0.012155	<=	-1.5872	-0.7	-0.3	-0.1	0.3	-0.6694	-0.28825	-0.098564	0.30235	-7.71561e+40	-0.31283	-0.013097	-0.00024173	0.024182	-3	0.098619	-0.015136	-51.4098	-19.0224	0.014177
0.012155	<=	-1.5872	-0.7	-0.3	-0.1	0.5	-0.61886	-0.25574	-0.11492	0.50008	-106245	0.07219	-0.18219	-0.65854	0.52148	-2	0.74402	-0.16467	-0.90323	-1.0662	1.2716
0.012155	<=	-1.5872	-0.7	-0.3	-0.1	0.7	-0.48852	-0.062131	-0.040122	0.7312	-12814	-0.38536	-0.031238	0.043763	0.74891	2	0.71226	-0.57446	-0.98558	-1.5872	0.96232
0.012155	<=	-1.5872	-0.7	-0.3	-0.1	0.9	-0.41426	-0.054589	0.12763	0.71177	2477.75	-0.40343	0.47619	0.48007	0.40831	-2	0.7867	-0.78666	-0.8079	-1.5872	0.7339
0.012155	<=	-1.5872	-0.7	-0.04	0	0.015	-0.69985	-0.040085	0.004679	0.01524	-4.23801e+20	-0.50433	0.070978	0.00050956	-0.052049	-3	0.26209	0.052427	-7.2788	-6.0903	0.012955
0.012155	<=	-1.5872	-0.7	0	0	-0.1	-0.67043	6.7051e-06	3.5396e-05	-0.14649	-3.45589e+20	-0.39893	-0.025309	0.0051489	0.16257	-3	0.18624	-0.12945	-14.4156	-13.3049	0.026091
0.012155	<=	-1.5872	-0.7	0	0	-0.05	-0.69918	0.0012173	0.011846	-0.089677	-1.22804e+17	-0.63005	-0.015849	0.0096982	-0.061406	2	0.40108	0.077685	-3.1082	-2.4826	0.016314
0.012155	<=	-1.5872	-0.7	0	0	0.05	-0.69968	-0.0012003	0.011602	0.089831	-1.574e+30	-0.26372	0.0093892	0.0067814	0.095481	-3	0.078801	-0.050489	-80.521	-71.9631	0.015933
0.012155	<=	-1.5872	-0.7	0	0	0.1	-0.68266	-9.5469e-06	5.2151e-05	0.14267	-1.52383e+25	-0.47031	0.12619	-0.0040994	-0.0015362	-3	0.23714	0.0024796	-8.8913	-6.5798	0.0090729
0.012155	<=	-1.5872	-0.47	-0.15	-0.02	0.06	-0.47	-0.15	-0.02	0.06	-4.52435e+28	-0.47	-0.15	-0.02	0.06	-3	0.2474	-0.0624	-8.169	-2.6844	0.015122
0.012155	<=	-1.5872	-0.47	0.13	0.001	0.015	-0.47	0.13	0.001	0.015	-1.48831e+26	-0.47	0.13	0.001	0.015	-3	0.23803	-0.01436	-8.8251	-6.2106	0.011243
0.012155	<=	-1.5872	-0.45	0.001	0.001	-0.01	-0.45	0.001	0.001	-0.01	-1.01952e+33	-0.45	0.001	0.001	-0.01	-3	0.2026	0.008998	-12.181	-5.5335	0.012296
0.012155	<=	-1.5872	0.001	0.7	0.1	0.001	0.0015016	0.69976	0.10049	0.0044879	-8.51348e+24	-0.13923	0.47575	-0.027992	-0.012119	-3	0.24665	0.030009	-8.2185	-6.1338	0.021028
0.012155	<=	-1.5872	0.1	0.1	0.1	0.1	0.1	0.1	0.1	0.1	1675.15	-0.018539	0.63123	0.63113	0.017894	2	0.79745	-0.79745	-0.78625	-1.5872	0.73456
0.012155	<=	-1.5872	0.1	0.1	0.1	0.3	0.1	0.1	0.1	0.3	1673.83	-0.0022604	0.63126	0.63164	0.0036922	2	0.79747	-0.79747	-0.78621	-1.5872	0.73519
0.012155	<=	-1.5872	0.1	0.1	0.1	0.5	0.1	0.1	0.1	0.5	-115988	0.032987	0.13259	0.67355	0.52567	-2	0.74866	-0.14393	-0.89208	-1.0337	1.2994
0.012155	<=	-1.5872	0.1	0.1	0.1	0.7	0.1	0.1	0.1	0.7	2757.93	-0.49586	-0.37304	-0.36504	0.51345	2	0.78192	-0.78155	-0.81779	-1.5872	0.7367
0.012155	<=	-1.5872	0.1	0.1	0.1	0.9	-0.030585	0.089916	0.085124	0.68825	5509.14	-0.14372	0.53091	0.64865	0.22766	2	0.7751	-0.75419	-0.83226	-1.5872	0.85481
0.012155	<=	-1.5872	0.1	0.1	0.3	0.1	0.1	0.1	0.3	0.1	-2.62243e+07	-0.69346	0.49989	0.16119	0.55576	-2	1.0656	-0.93194	-0.44032	-1.4719	1.0798
0.012155	<=	-1.5872	0.1	0.1	0.3	0.3	0.1	0.1	0.3	0.3	1650	-0.0038381	0.63457	0.62851	-0.0019594	-2	0.79772	-0.79765	-0.78572	-1.5869	0.72805
0.012155	<=	-1.5872	0.1	0.1	0.3	0.5	0.1	0.1	0.3	0.5	-10131.7	-1	1	1	0.30837	-2	3.0951	-2.6167	-0.052194	-2.6721	10.9925
0.012155	<=	-1.5872	0.1	0.1	0.3	0.7	0.08854	0.098434	0.28712	0.66718	3505.35	0.35373	0.51434	0.46179	-0.42053	2	0.77976	-0.77253	-0.82234	-1.5872	0.73024
0.012155	<=	-1.5872	0.1	0.1	0.3	0.9	-0.10487	0.134	0.23979	0.64633	-225.334	-0.79799	0.97289	0.42073	0.34427	-2	1.8788	-1.3681	-0.14164	-1.5092	1.3052
0.012155	<=	-1.5872	0.1	0.1	0.5	0.1	0.1	0.1	0.5	0.1	1673.34	-0.0013079	-0.63188	-0.63103	0.0014465	-2	0.79748	-0.79747	-0.7862	-1.5872	0.73371
0.012155	<=	-1.5872	0.1	0.1	0.5	0.3	0.1	0.1	0.5	0.3	3340.45	0.26059	0.61965	0.53322	-0.21639	2	0.78302	-0.77359	-0.81551	-1.5872	0.60056
0.012155	<=	-1.5872	0.1	0.1	0.5	0.5	0.1	0.1	0.5	0.5	1674.61	0.014908	-0.6314	-0.63115	-0.014779	2	0.79746	-0.79746	-0.78624	-1.5872	0.7344
0.012155	<=	-1.5872	0.1	0.1	0.5	0.7	0.027483	0.12164	0.41822	0.56772	2649.97	-0.17632	0.61288	0.56896	0.23897	2	0.78754	-0.78168	-0.80617	-1.5872	0.7083
0.012155	<=	-1.5872	0.1	0.1	0.5	0.9	-0.21995	0.23798	0.40121	0.63257	1750.15	-0.12813	-0.62017	-0.61661	0.12291	2	0.79633	-0.79629	-0.78846	-1.5872	0.72833
0.012155	<=	-1.5872	0.1	0.1	0.7	0.1	0.1	0.1	0.7	0.1	1673.61	0.0022788	0.63168	0.63122	-0.0023284	2	0.79747	-0.79747	-0.78621	-1.5872	0.73417
0.012155	<=	-1.5872	0.1	0.1	0.7	0.3	0.096194	0.10126	0.68438	0.29259	1691.82	-0.059945	0.62872	0.62804	0.062231	2	0.79719	-0.79719	-0.78676	-1.5872	0.73396
0.012155	<=	-1.5872	0.1	0.1	0.7	0.5	0.044596	0.13659	0.58642	0.406	433620	-0.3409	-0.16191	-0.46489	0.57499	2	0.68916	-0.54257	-1.0528	-1.5872	0.90011
0.012155	<=	-1.5872	0.1	0.1	0.7	0.7	-0.1174	0.26419	0.53649	0.48283	1673.76	-0.0014587	0.63211	0.63079	0.0024386	2	0.79747	-0.79747	-0.78622	-1.5872	0.73316
0.012155	<=	-1.5872	0.1	0.1	0.7	0.9	-0.48875	0.46831	0.40815	0.36119	1711.32	-0.089811	0.6235	0.6265	0.087161	2	0.79692	-0.79691	-0.7873	-1.5872	0.73732
0.012155	<=	-1.5872	0.1	0.1	0.9	0.1	0.063935	0.19965	0.71021	0.063957	5409.48	-0.13942	0.54613	0.62527	0.25782	2	0.77513	-0.75485	-0.83219	-1.5872	0.83667
0.012155	<=	-1.5872	0.1	0.1	0.9	0.3	0.011605	0.26087	0.68299	0.20018	2457.58	0.39783	0.48121	0.48655	-0.40055	2	0.787	-0.78697	-0.80727	-1.5872	0.73366
0.012155	<=	-1.5872	0.1	0.1	0.9	0.5	-0.10946	0.39459	0.66528	0.31391	-4.36661e+42	-0.15138	-0.11555	0.010764	-0.82703	-2	0.72036	0.25288	-0.96353	-11.7556	1.1917
0.012155	<=	-1.5872	0.1	0.1	0.9	0.7	-0.35458	0.57122	0.50427	0.2679	-2374.94	0.44449	0.11388	0.0823	-0.72722	2	0.74616	-0.66522	-0.89807	-1.5872	0.96145
0.012155	<=	-1.5872	0.1	0.1	0.9	0.9	-0.073045	0.18236	0.6169	0.43894	2510.69	-0.41195	-0.46645	-0.46312	0.42928	-2	0.78604	-0.78573	-0.80925	-1.5868	0.73814
0.012155	<=	-1.5872	0.1	0.4	0.6	-0.25	0.1	0.4	0.6	-0.25	2676.66	0.45841	0.42038	0.42308	-0.46704	-2	0.78397	-0.78389	-0.81352	-1.5872	0.73502
0.012155	<=	-1.5872	0.1	0.4	0.6	-0.2	0.1	0.4	0.6	-0.2	2157.46	0.30254	0.55273	0.54497	-0.31089	2	0.79069	-0.79056	-0.79976	-1.5872	0.72645
0.012155	<=	-1.5872	0.1	0.4	0.6	-0.15	0.1	0.4	0.6	-0.15	2730.73	0.47946	0.39666	0.39414	-0.4902	-2	0.78287	-0.78274	-0.81582	-1.5872	0.73315
0.012155	<=	-1.5872	0.1	0.4	0.6	-0.1	0.1	0.4	0.6	-0.1	-176.005	0.97231	0.92915	0.34916	-0.3484	-2	2.052	-1.3264	-0.11875	-1.4422	1.1864
0.012155	<=	-1.5872	0.1	0.4	0.6	-0.05	0.1	0.4	0.6	-0.05	2474.8	0.29693	0.53558	0.58662	-0.2649	2	0.7893	-0.78567	-0.80258	-1.5872	0.76467
One-Tenth
0.1	<=	-1.75	0.1	0.1	0.1	0.1	0.1	0.1	0.1	0.1	5.16018e+06	0.091723	0.33977	0.7054	-0.056645	2	0.62465	-0.48973	-1.2814	-1.75	0.74836	Hill region connected
0.1	<=	-1.75	0.1	0.1	0.1	0.3	0.1	0.1	0.1	0.3	-1.03321e+20	-0.0089827	0.47409	0.0046826	0.028777	-3	0.22569	-0.0049569	-9.8165	-4.8292	0.16882	Hill region connected
0.1	<=	-1.75	0.1	0.1	0.1	0.5	0.1	0.1	0.1	0.5	176212	-0.0010841	0.58319	0.58816	0.0008403	2	0.68604	-0.68601	-1.0624	-1.75	0.52838	Hill region connected
0.1	<=	-1.75	0.1	0.1	0.1	0.7	0.1	0.1	0.1	0.7	176504	0.0099658	-0.58321	-0.58787	-0.012187	2	0.68597	-0.68594	-1.0626	-1.75	0.52812	Hill region connected
0.1	<=	-1.75	0.1	0.1	0.1	0.9	0.027933	0.087341	0.066288	0.72516	176501	-0.0097802	0.58353	0.58754	0.012016	2	0.68594	-0.68592	-1.0627	-1.75	0.52734	Hill region connected
0.1	<=	-1.75	0.1	0.1	0.3	0.1	0.1	0.1	0.3	0.1	-9.62083e+26	-0.04717	-0.27144	0.12499	0.02419	-3	0.092112	0.06557	-58.9296	-38.2217	0.13925	Hill region connected
0.1	<=	-1.75	0.1	0.1	0.3	0.3	0.1	0.1	0.3	0.3	-5.04987e+22	-0.13268	-0.3491	-0.15198	0.049047	-3	0.16498	-0.11913	-18.3703	-8.2596	0.12964	Hill region connected
0.1	<=	-1.75	0.1	0.1	0.3	0.5	0.1	0.1	0.3	0.5	176204	0.0037814	0.5831	0.58822	-0.004144	-2	0.68604	-0.68602	-1.0624	-1.75	0.52858	Hill region connected
0.1	<=	-1.75	0.1	0.1	0.3	0.7	0.080727	0.097901	0.27598	0.64611	176198	-0.0027883	0.58362	0.58769	0.0025623	-2	0.68601	-0.68599	-1.0625	-1.75	0.52732	Hill region connected
0.1	<=	-1.75	0.1	0.1	0.3	0.9	-0.10229	0.13222	0.2156	0.62366	176212	0.00049719	0.58328	0.58806	-0.00017327	2	0.68603	-0.68601	-1.0624	-1.75	0.52817	Hill region connected
0.1	<=	-1.8	-0.7	-0.3	-0.1	0.1	-0.63536	-0.26632	-0.18115	0.055189	13931.6	0.37789	-5.6411e-05	-7.2312e-06	-0.69644	-2	0.62783	-0.52635	-1.2685	-1.8	1
0.1	<=	-1.8	-0.7	-0.3	-0.1	0.2	-0.62732	-0.23556	-0.25204	0.13309	649375	-0.099448	-0.55903	-0.57407	0.07545	2	0.65765	-0.65685	-1.1561	-1.8	0.48637
0.1	<=	-1.8	-0.7	-0.3	-0.1	0.3	-0.42196	-0.26918	-0.040526	0.57924	-1.16862e+28	0.23626	-0.1513	0.040569	0.015225	-3	0.080591	0.019471	-76.9833	-43.3294	0.13763
0.1	<=	-1.8	-0.7	-0.3	-0.1	0.5	-0.25513	-0.15359	-0.080442	0.7049	596624	0.00015739	-0.57072	-0.57822	-0.00022764	-2	0.66005	-0.66	-1.1477	-1.8	0.48144
0.1	<=	-1.8	-0.7	-0.3	-0.1	0.7	-0.32659	-0.17184	0.16461	0.63292	13946.2	0.37786	-0.0037826	-0.001802	-0.69644	2	0.62782	-0.52633	-1.2685	-1.8	1
0.1	<=	-1.8	-0.7	-0.3	-0.1	0.9	-0.36616	0.16671	0.44564	0.48256	616394	-0.037469	0.56067	0.58414	0.050676	-2	0.65954	-0.65881	-1.1494	-1.8	0.50205
0.1	<=	-1.8	-0.7	-0.04	0	0.015	-0.66854	-0.035908	0.1309	0.022624	596799	0.0044357	0.57084	0.57805	-0.0044748	2	0.66003	-0.65998	-1.1477	-1.8	0.48111
0.1	<=	-1.8	-0.7	0	0	-0.1	-0.51281	0.0027384	0.0056135	-0.3905	2.1696e+06	-0.32298	-0.32696	-0.24647	0.57321	2	0.60054	-0.53145	-1.3864	-1.8	0.82025
0.1	<=	-1.8	-0.7	0	0	-0.05	-0.65128	0.026173	0.11814	-0.11444	684102	0.081928	0.53993	0.59205	-0.093672	2	0.65753	-0.65468	-1.1565	-1.8	0.53433
0.1	<=	-1.8	-0.7	0	0	0.05	-0.66674	-0.012026	0.12514	0.13134	854367	-0.19003	0.52156	0.57343	0.12355	2	0.65223	-0.64511	-1.1754	-1.8	0.5105
0.1	<=	-1.8	-0.7	0	0	0.1	-0.46992	-0.0068578	0.019647	0.61462	596704	0.0013921	-0.5712	-0.5777	-0.0019154	2	0.66001	-0.65997	-1.1478	-1.8	0.48029
0.1	<=	-1.8	-0.47	-0.15	-0.02	0.06	-0.47077	-0.14822	-0.034639	0.055113	-4.28471e+22	-0.47077	-0.14822	-0.034639	0.055113	-3	0.24783	-0.062159	-8.1409	-1.8	0.12048
0.1	<=	-1.8	-0.47	0.13	0.001	0.015	-0.46993	0.13036	-0.012555	0.018448	-2.47493e+22	-0.46993	0.13036	-0.012555	0.018448	-3	0.23832	-0.014065	-8.8034	-1.8	0.12514
0.1	<=	-1.8	-0.45	0.001	0.001	-0.01	-0.4501	0.0012809	0.012257	-0.0099726	-9.67877e+24	-0.4501	0.0012809	0.012257	-0.0099726	-3	0.20284	0.0089459	-12.1524	-1.8	0.12776
0.1	<=	-1.8	0.001	0.7	0.1	0.001	0.018771	0.67945	0.1029	0.09902	596698	0.0016608	0.57127	0.57763	-0.0013415	2	0.66001	-0.65997	-1.1478	-1.8	0.48013
0.1	<=	-1.8	0.1	0.1	0.1	0.1	0.1	0.1	0.1	0.1	596732	-0.0032979	0.57096	0.57794	0.0028884	2	0.66003	-0.65998	-1.1477	-1.8	0.48084
0.1	<=	-1.8	0.1	0.1	0.1	0.3	0.1	0.1	0.1	0.3	-1.31283e+25	-0.20188	0.26828	0.027421	0.062376	-3	0.11737	-0.039898	-36.2944	-20.1694	0.14877
0.1	<=	-1.8	0.1	0.1	0.1	0.5	0.1	0.1	0.1	0.5	596698	0.0018641	0.57107	0.57783	-0.0021741	2	0.66002	-0.65998	-1.1478	-1.8	0.4806
0.1	<=	-1.8	0.1	0.1	0.1	0.7	0.098722	0.099478	0.099332	0.69566	-2.8549e+25	-0.31443	0.0086151	0.0089959	0.14588	-3	0.1203	-0.091892	-34.5493	-13.735	0.14809
0.1	<=	-1.8	0.1	0.1	0.1	0.9	0.02523	0.086965	0.065062	0.71912	2.33262e+06	0.35377	0.48552	0.48806	-0.17093	2	0.62831	-0.59487	-1.2666	-1.8	0.39748
0.1	<=	-1.8	0.1	0.1	0.3	0.1	0.1	0.1	0.3	0.1	-7.28036e+23	0.16243	0.32415	-0.10076	0.086535	-3	0.1491	0.093435	-22.4919	-11.8162	0.15138
0.1	<=	-1.8	0.1	0.1	0.3	0.3	0.1	0.1	0.3	0.3	596681	0.00069528	0.57101	0.57791	-0.00058327	2	0.66003	-0.65998	-1.1477	-1.8	0.48076
0.1	<=	-1.8	0.1	0.1	0.3	0.5	0.1	0.1	0.3	0.5	-5.33264e+20	0.41896	-0.1496	0.051588	0.045757	-3	0.20266	0.053775	-12.1739	-5.9002	0.11732
0.1	<=	-1.8	0.1	0.1	0.3	0.7	0.078472	0.097656	0.27317	0.63981	597181	-0.009397	0.57063	0.57819	0.0056629	2	0.66003	-0.65996	-1.1477	-1.8	0.48146
0.1	<=	-1.8	0.1	0.1	0.3	0.9	-0.11047	0.13352	0.21218	0.61248	-1.24048e+25	-0.055306	0.31225	0.15083	0.012017	-3	0.12346	-0.095525	-32.8056	-18.1073	0.13275
0.1	<=	-1.8	0.1	0.1	0.5	0.1	0.1	0.1	0.5	0.1	649165	-0.046191	0.56653	0.57137	0.085713	2	0.6569	-0.65531	-1.1587	-1.8	0.49191
0.1	<=	-1.8	0.1	0.1	0.5	0.3	0.1	0.1	0.5	0.3	596680	1.002e-06	0.57112	0.5778	0.00053945	2	0.66002	-0.65998	-1.1478	-1.8	0.4805
0.1	<=	-1.8	0.1	0.1	0.5	0.5	0.099248	0.099927	0.49785	0.49776	597597	-0.0023374	0.57099	0.5778	0.0098862	-2	0.65998	-0.65987	-1.1479	-1.8	0.48095
0.1	<=	-1.8	0.1	0.1	0.5	0.7	0.0052308	0.13185	0.38744	0.52878	596676	-0.00050293	0.57104	0.57787	0.00052529	2	0.66003	-0.65998	-1.1477	-1.8	0.48068
0.1	<=	-1.8	0.1	0.1	0.5	0.9	-0.27972	0.26755	0.36267	0.56317	614680	-0.054538	0.56627	0.57653	0.054613	2	0.659	-0.6589	-1.1513	-1.8	0.48555
0.1	<=	-1.8	0.1	0.1	0.7	0.1	0.1	0.1	0.7	0.1	597814	-0.0065644	0.57118	0.57748	0.012582	2	0.65994	-0.65986	-1.1481	-1.8	0.48037
0.1	<=	-1.8	0.1	0.1	0.7	0.3	0.087167	0.10613	0.64842	0.27557	596684	-0.0010901	0.57107	0.57784	0.00059716	2	0.66002	-0.65998	-1.1478	-1.8	0.4806
0.1	<=	-1.8	0.1	0.1	0.7	0.5	0.02239	0.15803	0.54301	0.37172	596686	-0.00038889	0.57126	0.57764	0.00011567	2	0.66001	-0.65997	-1.1478	-1.8	0.48016
0.1	<=	-1.8	0.1	0.1	0.7	0.7	-0.15939	0.30594	0.50082	0.44289	67611.3	-0.39682	0.090771	0.022705	0.67441	2	0.62106	-0.53937	-1.2963	-1.8	0.94749
0.1	<=	-1.8	0.1	0.1	0.7	0.9	-0.0013829	0.1839	0.3428	-0.50145	14655.2	0.3766	0.03289	0.0083451	-0.69609	2	0.62752	-0.52484	-1.2697	-1.8	1
0.1	<=	-1.8	0.1	0.1	0.9	0.1	0.051881	0.24798	0.65265	0.052137	677532	0.054194	0.57707	0.55577	-0.097187	2	0.65427	-0.65197	-1.168	-1.8	0.46688
0.1	<=	-1.8	0.1	0.1	0.9	0.3	-0.011201	0.31781	0.63465	0.17722	596681	0.00019681	0.57116	0.57775	-0.00029466	2	0.66002	-0.65997	-1.1478	-1.8	0.48041
0.1	<=	-1.8	0.1	0.1	0.9	0.5	-0.16421	0.47779	0.57082	0.24624	596683	-0.00071884	0.57088	0.57805	0.00040918	2	0.66004	-0.65999	-1.1477	-1.8	0.48106
0.1	<=	-1.8	0.1	0.1	0.9	0.7	0.12096	0.24501	0.69646	-0.12407	-5.32031e+19	0.83584	0.5783	0.06562	-0.10331	-2	1.048	-0.2486	-0.45522	1.2517	0.2274
0.1	<=	-1.8	0.1	0.1	0.9	0.9	0.073786	-0.17203	0.62015	0.035698	596679	0.00057962	-0.57101	-0.5779	-0.00077006	2	0.66003	-0.65998	-1.1477	-1.8	0.48074
0.1	<=	-1.8	0.1	0.4	0.6	-0.25	0.1	0.4	0.6	-0.25	596629	0.00093714	0.57103	0.57789	-0.00092748	-2	0.66003	-0.65998	-1.1477	-1.8	0.48072
0.1	<=	-1.8	0.1	0.4	0.6	-0.2	0.1	0.4	0.6	-0.2	596680	-0.00013492	0.57097	0.57795	0.0002506	2	0.66003	-0.65998	-1.1477	-1.8	0.48084
0.1	<=	-1.8	0.1	0.4	0.6	-0.15	0.1	0.4	0.6	-0.15	596773	-0.00094681	0.5706	0.57833	0.00040053	2	0.66006	-0.66	-1.1476	-1.8	0.4817
0.1	<=	-1.8	0.1	0.4	0.6	-0.1	0.1	0.4	0.6	-0.1	-3.19152e+27	0.22895	0.1158	-0.10027	0.10381	-3	0.086661	0.070758	-66.5767	-45.7248	0.13707
0.1	<=	-1.8	0.1	0.4	0.6	-0.05	0.1	0.4	0.6	-0.05	596690	-0.0005756	0.57115	0.57776	0.00040651	2	0.66002	-0.65997	-1.1478	-1.8	0.48042
One-Half
0.5	<=	-2	-0.7	-0.3	-0.1	0.1	-0.24008	-0.42836	-0.49906	0.0059561	-129.868	-0.0039744	-0.99999	-0.6064	0.002252	-2	1.3677	-1.2128	-0.26729	-1.8351	1.0118
0.5	<=	-2	-0.7	-0.3	-0.1	0.2	0.021683	-0.99999	-0.60871	-0.0082485	-4.43903e+34	0.066944	-0.096523	-0.13652	-0.0016128	-3	0.032439	-0.026571	-475.149	-139.076	0.99721
0.5	<=	-2	-0.7	-0.3	-0.1	0.3	0.0023061	-0.99999	-0.60941	-0.00073452	-130.005	0.00017052	-0.99999	-0.60622	0.0012888	-2	1.3675	-1.2124	-0.26738	-1.8348	1.0103
0.5	<=	-2	-0.7	-0.3	-0.1	0.5	0.14168	-0.017186	-0.49026	0.36639	-128.621	0.020973	-0.99999	-0.60828	-0.0083264	-2	1.3705	-1.2169	-0.26621	-1.8381	1.0292
0.5	<=	-2	-0.7	-0.3	-0.1	0.7	0.28165	-0.10906	-0.44004	0.34529	-128.902	-0.012873	-0.99999	-0.60756	0.005139	-2	1.3693	-1.2152	-0.26667	-1.837	1.0222
0.5	<=	-2	-0.7	-0.3	-0.1	0.9	-0.045859	-0.99999	-0.60902	0.018474	-130.078	-0.044667	-0.99999	-0.60907	0.017313	-2	1.3732	-1.2197	-0.26514	-1.8396	1.0416
0.5	<=	-2	-0.7	-0.04	0	0.015	0.10538	0.36809	0.49698	-0.23415	-129.326	-0.029596	-0.99999	-0.60788	0.010528	-2	1.3705	-1.2164	-0.26621	-1.8376	1.0275
0.5	<=	-2	-0.7	0	0	-0.1	-0.1866	0.068266	0.21182	-0.23301	-126.408	0.016939	0.99999	0.61034	-0.0066348	-2	1.3728	-1.2209	-0.2653	-1.8413	1.0461
0.5	<=	-2	-0.7	0	0	-0.05	-0.35176	0.16323	0.5121	-0.1078	-130.554	0.0086597	0.99999	0.60571	-0.0024143	-2	1.3669	-1.2114	-0.26759	-1.8341	1.0063
0.5	<=	-2	-0.7	0	0	0.05	-0.3261	0.15183	0.5041	0.11104	-7729.28	-1	0.15951	1	0.9486	-2	2.9253	-2.2162	-0.05843	-2.2521	25.5256
0.5	<=	-2	-0.7	0	0	0.1	-0.18768	-0.066747	0.22567	0.24326	-128.574	-0.010034	0.99999	0.60764	0.0025043	-2	1.3693	-1.2153	-0.26666	-1.8371	1.0227
0.5	<=	-2	-0.47	-0.15	-0.02	0.06	-0.48728	-0.13708	-0.2081	-0.012586	3.10317e+06	0.079123	0.41721	0.5655	-0.081952	2	0.50683	-0.48483	-1.9465	-2	0.39968
0.5	<=	-2	-0.47	0.13	0.001	0.015	-0.41997	0.071749	-0.35125	0.10378	-132.044	0.041698	-0.99999	-0.60675	-0.016195	-2	1.3701	-1.2148	-0.26635	-1.8359	1.0209
0.5	<=	-2	-0.45	0.001	0.001	-0.01	-0.46178	0.0141	0.20343	-0.012041	-127.521	-0.00048586	0.99999	0.60871	-0.0015578	-2	1.3705	-1.2174	-0.2662	-1.8387	1.0315
0.5	<=	-2	0.001	0.7	0.1	0.001	0.00091038	0.99999	0.61067	-0.00083515	-125.686	0.00091038	0.99999	0.61067	-0.00083515	-2	1.3729	-1.2213	-0.26527	-1.8417	1.0479
0.5	<=	-2	0.1	0.1	0.1	0.1	0.10015	0.099848	0.10038	0.09961	-129.801	0.022532	0.99999	0.60671	-0.0067699	-2	1.3686	-1.2137	-0.26693	-1.8357	1.0165
0.5	<=	-2	0.1	0.1	0.1	0.3	0.087732	0.056546	0.12471	0.13211	-127.584	0.0015583	0.99999	0.60866	-0.0014376	-2	1.3705	-1.2173	-0.26622	-1.8386	1.0309
0.5	<=	-2	0.1	0.1	0.1	0.5	0.065887	0.033502	0.10733	0.11389	-125.95	-0.0014617	0.99999	0.61036	-0.00056735	-2	1.3725	-1.2207	-0.26542	-1.8412	1.0454
0.5	<=	-2	0.1	0.1	0.1	0.7	0.052149	0.021434	0.081692	0.087829	-125.995	0.0032171	1	0.61035	-0.0009192	-2	1.3725	-1.2207	-0.26542	-1.8412	1.0452
0.5	<=	-2	0.1	0.1	0.1	0.9	0.044579	0.014888	0.05862	0.06508	-127.973	0.0032475	0.99999	0.60829	-0.0020815	-2	1.37	-1.2166	-0.26639	-1.838	1.0278
0.5	<=	-2	0.1	0.1	0.3	0.1	0.1	0.1	0.3	0.1	-130.92	-0.013436	-0.99999	-0.60529	0.0029043	-2	1.3665	-1.2107	-0.26774	-1.8334	1.0035
0.5	<=	-2	0.1	0.1	0.3	0.3	0.10086	0.097198	0.30802	0.28523	-370.809	0.15015	0.96536	0.86324	-0.02479	-2	1.7003	-1.6741	-0.17296	-2.1196	4.1856
0.5	<=	-2	0.1	0.1	0.3	0.5	0.089625	0.066477	0.30324	0.28554	-129.706	0.018315	0.99999	0.60662	-0.0049986	-2	1.3683	-1.2134	-0.26705	-1.8355	1.0151
0.5	<=	-2	0.1	0.1	0.3	0.7	0.071679	0.043511	0.24757	0.2428	-125.613	0.010688	0.99999	0.61094	-0.0043047	-2	1.3734	-1.222	-0.26509	-1.8422	1.0506
0.5	<=	-2	0.1	0.1	0.3	0.9	-0.12948	0.089507	-0.087929	0.10395	-130.52	0.00013283	-0.99999	-0.60572	-0.00075162	-2	1.3669	-1.2114	-0.26762	-1.8341	1.006
0.5	<=	-2	0.1	0.1	0.5	0.1	0.1	0.1	0.5	0.1	-129.387	0.0090583	0.99999	0.60687	-0.0027839	-2	1.3684	-1.2138	-0.26703	-1.8359	1.016
0.5	<=	-2	0.1	0.1	0.5	0.3	0.1	0.1	0.5	0.3	-130.98	0.016074	0.99999	0.60589	-0.0077115	-2	1.3674	-1.212	-0.26741	-1.8343	1.0086
0.5	<=	-2	0.1	0.1	0.5	0.5	0.079821	0.085881	0.42979	0.34806	-126.196	-0.033566	0.99999	0.61155	0.012037	-2	1.3752	-1.2239	-0.26437	-1.8433	1.0596
0.5	<=	-2	0.1	0.1	0.5	0.7	-0.11415	0.16157	-0.064827	0.039832	-3.30596e+31	-0.11415	0.16157	-0.064827	0.039832	-3	0.044924	0.011855	-247.748	-8.94	1
0.5	<=	-2	0.1	0.1	0.5	0.9	0.26131	0.061449	0.16407	0.21972	-126.662	0.027706	0.99999	0.6104	-0.0093358	-2	1.3734	-1.2213	-0.26507	-1.8414	1.0486
0.5	<=	-2	0.1	0.1	0.7	0.1	0.085378	0.1214	0.62238	0.086188	-127.985	-0.030131	0.99999	0.60924	0.010511	-2	1.3722	-1.2191	-0.26555	-1.8397	1.0391
0.5	<=	-2	0.1	0.1	0.7	0.3	0.058978	0.15663	0.55673	0.23239	-124.199	-0.011637	1.0002	0.61287	0.003557	-2	1.3761	-1.226	-0.26404	-1.8452	1.0679
0.5	<=	-2	0.1	0.1	0.7	0.5	-0.024088	0.25261	0.46758	0.32487	-127.44	0.014242	0.99999	0.60895	-0.0045188	-2	1.371	-1.218	-0.266	-1.8391	1.0341
0.5	<=	-2	0.1	0.1	0.7	0.7	-0.066114	0.29304	0.39344	0.21049	-1.55632e+57	-0.019802	-0.050213	0.030921	0.011723	-3	0.004007	0.002641	-31140.7	-2072.73	0.99999
0.5	<=	-2	0.1	0.1	0.7	0.9	0.048275	0.99999	0.60755	-0.01797	-130.944	0.018535	0.99999	0.60605	-0.0085199	-2	1.3677	-1.2124	-0.26729	-1.8346	1.0102
0.5	<=	-2	0.1	0.1	0.9	0.1	0.033877	0.40277	0.59467	0.035352	-129.196	0.015694	0.99999	0.60758	-0.0073291	-2	1.3694	-1.2154	-0.26662	-1.837	1.0227
0.5	<=	-2	0.1	0.1	0.9	0.3	-0.053721	0.45451	0.4896	0.076113	-1.72716e+43	-0.001639	0.089225	0.078318	-0.022645	-3	0.01461	-0.013902	-2342.37	-36.8386	0.99972
0.5	<=	-2	0.1	0.1	0.9	0.5	0.0015176	0.99999	0.61126	-0.00056814	-128.755	0.014541	0.99999	0.60742	-0.0031896	-2	1.3692	-1.2149	-0.26672	-1.8367	1.0216
0.5	<=	-2	0.1	0.1	0.9	0.7	0.030597	0.99999	0.60595	-0.010657	-123.959	-0.0073027	0.99999	0.61272	0.0030566	-2	1.3755	-1.2255	-0.26428	-1.8449	1.0656
0.5	<=	-2	0.1	0.1	0.9	0.9	-0.021994	0.99999	0.60676	0.0093339	-130.746	-0.02056	0.99969	0.60559	0.008505	-2	1.3666	-1.2112	-0.26772	-1.8337	1.0056
